# Supplementary material for: Translatome and transcriptome analysis of TMA20 (MCT-1) and TMA64 (eIF2D) knockout yeast strains
Source: Data Brief. 2019 Feb 2;23:103701. doi: 10.1016/j.dib.2019.103701 (PMC6378902; doi:10.1016/j.dib.2019.103701)
Supplement: Supplementary file 2 — Supplementary material [file mmc2.xlsx]

## Sheet: Mapping.stats
Sample	Number of trimmed reads	Number of uniquely mapped reads	Percentage of uniquely mapped reads	Number of reads mapped to multiple loci	Number of counted reads (excl. rRNA)	Percentage of counted reads (excl. rRNA)
tma20_ribo	44722333	8714758	0.1949	34953962	8541129	0.980076
tma20_rna	14706192	7493019	0.5095	6750892	5674654	0.757325
tma20_sd_ribo	54156658	1939170	0.0358	49239483	1744556	0.899641
tma20_sd_rna	22783393	12511332	0.5491	9366757	8579687	0.685753
tma20tma64_ribo	35341670	5224464	0.1478	29552582	5101394	0.976444
tma20tma64_rna	27945006	14375139	0.5144	12576601	11444259	0.796115
tma20tma64_sd_ribo	76999804	24756651	0.3215	49104342	23707742	0.957631
tma20tma64_sd_rna	32908029	18069116	0.5491	13129570	10862503	0.601164
tma64_ribo	43799151	6148315	0.1404	36760645	6002710	0.976318
tma64_rna	15876935	8245870	0.5194	7136008	6646384	0.806026
tma64_sd_ribo	73441277	13129754	0.1788	56510273	12558114	0.956462
tma64_sd_rna	29187448	14997333	0.5138	12964404	10224860	0.681779
wt_sd_ribo	55791284	2622895	0.047	50941853	2413254	0.920073
wt_sd_rna	27765922	14806809	0.5333	11841784	10520249	0.710501
wt1_ribo	40692701	8569878	0.2106	31256732	8444137	0.985328
wt1_rna	27521222	12884778	0.4682	13671998	9849680	0.764443
wt2_ribo	39228910	6735176	0.1717	31607770	6614579	0.982094
wt2_rna	14950489	7338303	0.4908	7151378	5640903	0.768693

## Sheet: Gene.counts
ID	tma20_ribo	tma20_rna	tma20_sd_ribo	tma20_sd_rna	tma20tma64_ribo	tma20tma64_rna	tma20tma64_sd_ribo	tma20tma64_sd_rna	tma64_ribo	tma64_rna	tma64_sd_ribo	tma64_sd_rna	wt1_ribo	wt1_rna	wt2_ribo	wt2_rna	wt_sd_ribo	wt_sd_rna	Name	Alias	Note
15S_rRNA	14414	2977	34859	6325	15124	2855	202463	13527	14170	1871	114860	5591	6367	2328	11825	2681	43114	6464
21S_rRNA	41042	9354	117563	21482	26401	7949	402019	48574	34564	5684	186194	14856	8232	8300	28066	7871	115915	21123
HRA1	0	1	0	7	0	4	1	11	0	3	0	13	0	5	0	2	0	8	HRA1	HRA1	Non-protein-coding RNA; substrate of RNase P, possibly involved in rRNA processing, specifically maturation of 20S precursor into the mature 18S rRNA
ICR1	19	249	3	254	10	542	39	352	5	290	17	272	11	362	3	196	0	306	ICR1	ICR1	Long intergenic regulatory ncRNA; has a key role in regulating transcription of the nearby protein-coding ORF FLO11; initiated far upstream from FLO11 and transcribed across much of the large promoter of FLO11, repressing FLO11 transcription in cis
LSR1	64	1974	1626	6854	87	3684	1803	13070	117	1297	1256	6786	58	3700	133	1821	1360	7317	LSR1	LSR1,U2,snR20	U2 spliceosomal RNA (U2 snRNA), component of the spliceosome; pairs with the branchpoint sequence; functionally equivalent to mammalian U2 snRNA; stress-induced pseudouridylations at positions 56 and 93 may contribute to regulation of splicing
NME1	2431	152	8001	129	1163	162	15722	242	1890	68	14046	198	972	181	1883	147	9358	163	NME1	NME1,RRP2	RNA component of RNase MRP; RNase MRP cleaves pre-rRNA and has a role in cell cycle-regulated degradation of daughter cell-specific mRNAs; human ortholog is implicated in cartilage-hair hypoplasia (CHH)
PWR1	0	0	0	1	0	0	0	0	0	1	0	0	0	0	0	3	0	1	PWR1	PWR1	Intergenic regulatory ncRNA; one of two long ncRNAs that play key roles in regulating transcription of the nearby protein-coding ORF FLO11; PWR1 promotes FLO11 transcription by interfering with ncRNA ICR1, which is transcribed across the FLO11 promoter
Q0010	0	0	0	2	0	0	0	0	0	0	0	1	0	0	0	0	0	0	Q0010	ORF6	Dubious open reading frame; unlikely to encode a protein, based on available experimental and comparative sequence data; partially overlaps the dubious ORF Q0017
Q0017	0	0	0	1	0	0	0	1	0	0	0	1	0	0	0	0	0	1	Q0017	ORF7	Dubious open reading frame; unlikely to encode a protein, based on available experimental and comparative sequence data; partially overlaps the dubious ORF Q0010
Q0032	0	0	0	0	0	2	0	0	0	0	0	0	0	0	0	1	0	0	Q0032	ORF8	Dubious open reading frame; unlikely to encode a functional protein, based on available experimental and comparative sequence data
Q0045	0	62	37	194	1	64	173	372	5	32	120	177	2	71	4	46	36	187	Q0045	COX1,OXI3,cytochrome c oxidase subunit 1	Subunit I of cytochrome c oxidase (Complex IV); Complex IV is the terminal member of the mitochondrial inner membrane electron transport chain; one of three mitochondrially-encoded subunits
Q0050	3	376	3	1368	3	453	45	3260	3	225	32	1020	2	365	1	330	15	1293	Q0050	AI1,intron-encoded reverse transcriptase aI1	Reverse transcriptase required for splicing of the COX1 pre-mRNA; encoded by a mobile group II intron within the mitochondrial COX1 gene
Q0055	5	209	2	576	0	259	31	1298	2	138	12	540	0	190	2	195	3	582	Q0055	AI2,intron-encoded reverse transcriptase aI2	Reverse transcriptase required for splicing of the COX1 pre-mRNA; encoded by a mobile group II intron within the mitochondrial COX1 gene
Q0060	0	9	0	40	0	16	4	104	1	6	0	48	0	12	0	10	0	46	Q0060	AI3,I-SceIII,intron-encoded DNA endonuclease aI3	Endonuclease I-SceIII; encoded by a mobile group I intron within the mitochondrial COX1 gene
Q0065	0	29	3	76	0	24	24	136	2	16	11	69	0	30	1	40	1	83	Q0065	AI4,I-SceII,intron-encoded DNA endonuclease aI4	Endonuclease I-SceII; encoded by a mobile group I intron within the mitochondrial COX1 gene; intron is normally spliced by the BI4p maturase but AI4p can mutate to acquire the same maturase activity
Q0070	0	11	0	23	0	8	0	48	0	4	0	25	0	5	0	14	0	17	Q0070	AI5_ALPHA,intron-encoded DNA endonuclease aI5 alpha	Endonuclease I-SceIV; involved in intron mobility; encoded by a mobile group I intron within the mitochondrial COX1 gene
Q0075	0	6	0	26	0	12	0	41	0	6	0	25	0	12	0	17	0	12	Q0075	AI5_BETA,intron-encoded DNA endonuclease aI5 beta	Protein of unknown function; encoded within an intron of the mitochondrial COX1 gene; translational initiation codon is predicted to be ATA rather than ATG
Q0080	0	2	2	8	0	3	17	14	2	3	73	9	0	0	0	4	8	12	Q0080	ATP8,AAP1,F1F0 ATP synthase subunit 8	Subunit 8 of the F0 sector of mitochondrial F1F0 ATP synthase; encoded on the mitochondrial genome; ATP8 and ATP6 mRNAs are not translated in the absence of the F1 sector of ATPase
Q0085	3	45	57	109	4	52	254	234	27	26	370	109	3	44	10	38	83	103	Q0085	ATP6,F1F0 ATP synthase subunit a,OLI2,OLI4,PHO1	Subunit a of the F0 sector of mitochondrial F1F0 ATP synthase; mitochondrially encoded; translation is specifically activated by Atp22p; ATP6 and ATP8 mRNAs are not translated in the absence of the F1 sector of ATPase
Q0092	0	0	0	0	0	1	0	1	0	0	0	0	0	0	0	0	0	0	Q0092	ORF5	Dubious open reading frame; unlikely to encode a functional protein, based on available experimental and comparative sequence data
Q0105	8	30	26	123	3	47	95	221	16	14	165	102	0	44	4	22	22	105	Q0105	COB,COB1,CYTB,cytochrome b	Cytochrome b; mitochondrially encoded subunit of the ubiquinol-cytochrome c reductase complex which includes Cobp, Rip1p, Cyt1p, Cor1p, Qcr2p, Qcr6p, Qcr7p, Qcr8p, Qcr9p, and Qcr10p
Q0110	0	18	2	100	1	25	3	158	2	7	9	76	0	35	0	18	0	92	Q0110	BI2,cytochrome b mRNA maturase bI2	Mitochondrial mRNA maturase with a role in splicing; encoded by both exon and intron sequences of partially processed COB mRNA
Q0115	0	14	1	19	0	10	1	31	1	3	1	18	0	24	0	22	0	25	Q0115	BI3,cytochrome b mRNA maturase bI3	Mitochondrial mRNA maturase; forms a complex with Mrs1p to mediate splicing of the bI3 intron of the COB gene; encoded by both exon and intron sequences of partially processed COB mRNA
Q0120	0	14	1	43	0	10	3	70	0	4	3	36	0	21	0	13	0	47	Q0120	BI4,intron-encoded RNA maturase bI4	Mitochondrial mRNA maturase; forms a complex with Nam2p to mediate splicing of the bI4 intron of the COB gene; encoded by both exon and intron sequences of partially processed COB mRNA
Q0130	5	134	27	306	2	164	137	666	33	74	345	308	5	148	25	105	71	299	Q0130	OLI1,ATP9,F0 ATP synthase subunit c,OLI3	F0-ATP synthase subunit c (ATPase-associated proteolipid); encoded on the mitochondrial genome; mutation confers oligomycin resistance; expression is specifically dependent on the nuclear genes AEP1 and AEP2
Q0140	0	10	2	15	0	6	10	29	1	2	43	4	0	5	0	4	3	7	Q0140	VAR1,VARI,mitochondrial 37S ribosomal protein VAR1	Mitochondrial ribosomal protein of the small subunit; mitochondrially-encoded; polymorphic in different strains due to variation in number of AAT (asparagine) codons; translated near the mitochondrial inner membrane; may have a role in loss of mitochondrial DNA under stress conditions
Q0142	0	1	0	0	0	0	0	2	0	2	0	0	0	1	0	0	0	1	Q0142	ORF9	Dubious open reading frame; unlikely to encode a functional protein, based on available experimental and comparative sequence data; partially overlaps dubious open reading frame Q0143
Q0143	0	0	0	0	0	0	0	0	0	0	0	0	0	0	0	0	0	0	Q0143	ORF10	Dubious open reading frame; unlikely to encode a functional protein, based on available experimental and comparative sequence data
Q0144	0	0	0	1	0	0	0	0	0	0	0	0	0	0	0	0	0	0	Q0144		Dubious open reading frame; unlikely to encode a functional protein, based on available experimental and comparative sequence data
Q0160	1	34	2	99	0	26	3	190	0	23	10	117	0	34	0	33	0	86	Q0160	SCEI,I-SceIV,OMEGA,intron-encoded endonuclease I-SceI	I-SceI DNA endonuclease; encoded by the mitochondrial group I intron of the 21S_rRNA gene; mediates gene conversion that propagates the intron into intron-less copies of the 21S_rRNA gene
Q0182	0	0	0	0	0	0	0	3	0	0	0	1	0	2	0	0	1	3	Q0182	ORF11	Dubious open reading frame; unlikely to encode a functional protein, based on available experimental and comparative sequence data
Q0250	4	44	50	138	3	63	221	287	7	31	255	138	1	76	12	26	77	145	Q0250	COX2,OXI1,OXII,cytochrome c oxidase subunit 2	Subunit II of cytochrome c oxidase (Complex IV); Complex IV is the terminal member of the mitochondrial inner membrane electron transport chain; one of three mitochondrially-encoded subunits
Q0255	0	9	0	36	0	9	3	100	0	0	0	36	0	13	0	7	1	28	Q0255	ORF1,RF1,maturase-like protein	Maturase-like protein
Q0275	3	39	36	127	7	84	243	296	19	34	236	129	2	99	11	40	69	120	Q0275	COX3,OXI2,cytochrome c oxidase subunit 3	Subunit III of cytochrome c oxidase (Complex IV); Complex IV is the terminal member of the mitochondrial inner membrane electron transport chain; one of three mitochondrially-encoded subunits
Q0297	0	0	0	0	0	0	0	0	0	0	0	0	0	0	0	0	0	0	Q0297	ORF12	Dubious open reading frame; unlikely to encode a functional protein, based on available experimental and comparative sequence data; partially overlaps the verified gene RPM1
RDN18-1	0	0	0	0	0	0	0	0	0	0	0	0	0	0	0	0	0	0	RDN18-1	RDN18-1,RDN18	18S ribosomal RNA (18S rRNA); component of the small (40S) ribosomal subunit; involved in codon recognition by tRNAs or the release factor eRF1 (Sup45p); encoded in the rDNA repeat (RDN1) as part of the 35S primary transcript
RDN18-2	0	0	0	0	0	0	0	0	0	0	0	0	0	0	0	0	0	0	RDN18-2	RDN18-2,RDN18	18S ribosomal RNA (18S rRNA); component of the small (40S) ribosomal subunit; involved in codon recognition by tRNAs or the release factor eRF1 (Sup45p); encoded in the rDNA repeat (RDN1) as part of the 35S primary transcript
RDN25-1	0	0	0	0	0	0	0	0	0	0	0	0	0	0	0	0	0	0	RDN25-1	RDN25-1,26S rRNA,RDN25	25S ribosomal RNA (25S rRNA); component of the large (60S) ribosomal subunit; encoded in the rDNA repeat (RDN1) as part of the 35S primary transcript; formed by endonucleolytic cleavage at the C2 site of internal transcribed spacer 2 (ITS2)
RDN25-2	0	0	0	0	0	0	0	0	0	0	0	0	0	0	0	0	0	0	RDN25-2	RDN25-2,26S rRNA,RDN25	25S ribosomal RNA (25S rRNA); component of the large (60S) ribosomal subunit; encoded in the rDNA repeat (RDN1) as part of the 35S primary transcript; formed by endonucleolytic cleavage at the C2 site of internal transcribed spacer 2 (ITS2)
RDN37-1	0	0	0	0	0	0	0	0	0	0	0	0	0	0	0	0	0	0	RDN37-1	RDN37-1,RDN37	35S ribosomal RNA (35S rRNA) transcript; encoded by the RDN1 locus; processed into the 25S, 18S and 5.8S rRNAs (represented by the RDN25, RDN18, and RDN58 loci)
RDN37-2	0	0	0	0	0	0	0	0	0	0	0	0	0	0	0	0	0	0	RDN37-2	RDN37-2,RDN37	35S ribosomal RNA (35S rRNA) transcript; encoded by the RDN1 locus; processed into the 25S, 18S and 5.8S rRNAs (represented by the RDN25, RDN18, and RDN58 loci)
RDN5-1	0	70	5	176	1	119	6	359	0	29	6	157	8	90	0	30	3	115	RDN5-1	RDN5-1,MOF9,RDN5	5S ribosomal RNA (5S rRNA); only complete sequence of 6 repeated RDN5 alleles; able to support viability when provided as sole form of 5S rRNA; component of the large (60S) ribosomal subunit; localized to the nucleolus via interaction with Rpl5p; may play a role in translational frame fidelity; transcription is mediated by PolIII and activated by TFIIIA and TFIIIE
RDN5-2	0	0	0	0	0	0	0	0	0	0	0	0	0	0	0	0	0	0	RDN5-2	RDN5-2,RDN5	Variant 5S ribosomal rRNA (5S rRNA) gene; located within the RDN1 locus; unable to support cell viability when provided as sole source of 5S rRNA; identical in sequence to variant alleles RDN5-3, RDN5-4, and RDN5-5
RDN5-3	0	0	0	0	0	0	0	0	0	0	0	0	0	0	0	0	0	0	RDN5-3	RDN5-3,RDN5	Variant 5S ribosomal RNA (5S rRNA) gene; located at a site distal to the RDN1 locus; unable to support cell viability when provided as sole source of 5S rRNA; identical in sequence to variant alleles RDN5-2, RDN5-4, and RDN5-5
RDN5-4	0	0	0	0	0	0	0	0	0	0	0	0	0	0	0	0	0	0	RDN5-4	RDN5-4,RDN5	Variant 5S ribosomal rRNA (5S rRNA) gene; located at a site distal to the RDN1 locus; unable to support cell viability when provided as sole source of 5S rRNA; identical in sequence to variant alleles RDN5-2, RDN5-3, and RDN5-5
RDN5-5	0	0	0	0	0	0	0	0	0	0	0	0	0	0	0	0	0	0	RDN5-5	RDN5-5,RDN5	Variant 5S ribosomal rRNA (5S rRNA) gene; located at a site distal to the RDN1 locus; unable to support cell viability when provided as sole source of 5S rRNA; identical in sequence to variant alleles RDN5-2, RDN5-3, and RDN5-4
RDN5-6	5	1	5	1	3	0	4	1	0	0	4	0	6	2	2	1	1	1	RDN5-6	RDN5-6,RDN5	Variant 5S ribosomal rRNA (5S rRNA) gene; located at a site distal to the RDN1 locus
RDN58-1	0	0	0	0	0	0	0	0	0	0	0	0	0	0	0	0	0	0	RDN58-1	RDN58-1,RDN58	5.8S ribosomal RNA (5.8S rRNA); component of the large (60S) ribosomal subunit; encoded in the rDNA repeat (RDN1) as part of the 35S primary transcript; 3' end formation involves processing by the exosome complex while 5' end is generated by Kem1p and Rat1p
RDN58-2	0	0	0	0	0	0	0	0	0	0	0	0	0	0	0	0	0	0	RDN58-2	RDN58-2,RDN58	5.8S ribosomal RNA (5.8S rRNA); component of the large (60S) ribosomal subunit; encoded in the rDNA repeat (RDN1)
RNA170	0	2	0	4	0	8	0	4	2	1	0	8	1	7	0	3	0	3	RNA170	RNA170	RNA polymerase III transcribed RNA of unknown function; conserved in other yeast species
RPM1	14	2	54	5	2	3	126	6	7	0	42	0	0	0	3	0	26	6
RPR1	259	263	1898	228	320	383	4409	362	234	138	2212	235	271	324	139	190	1842	265	RPR1	RPR1	RNA component of nuclear RNase P; nuclear RNase P cleaves tRNA precursors to generate mature 5' ends and facilitates turnover of nuclear RNAs; may be responsible for recognition of substrate tRNAs
RUF20	14	83	1	112	1	129	3	126	2	91	6	194	6	158	4	95	0	137	RUF20	RUF20	RNA of Unknown Function
RUF21	1	3	0	3	0	3	3	7	0	0	0	2	0	4	0	1	0	2	RUF21	RUF21	RNA of Unknown Function
RUF22	1	1	0	0	0	0	0	1	0	1	0	1	0	1	0	1	0	3	RUF22	RUF22	RNA of Unknown Function; precise location of 3' end uncertain; RUF22 may be longer than currently annotated
RUF23	0	8	0	14	0	24	1	24	0	11	0	22	0	18	0	10	0	11	RUF23	RUF23	RNA of Unknown Function; precise location of 3' end uncertain; RUF23 may be longer than currently annotated
RUF5-1	0	0	0	0	0	0	0	0	0	0	0	0	0	0	0	0	0	0	RUF5-1	RUF5-1,RUF5	RNA of Unknown Function
RUF5-2	0	0	0	0	0	0	0	0	0	0	0	0	0	0	0	0	0	0	RUF5-2	RUF5-2,RUF5	RNA of Unknown Function
SCR1	104	5050	303	4760	110	8995	1004	6987	113	3385	1335	6601	408	8890	88	4662	229	5396	SCR1	SCR1	RNA subunit of the Signal Recognition Particle (SRP)
SRG1	168	660	7	617	116	1510	326	1085	92	867	90	659	133	1295	93	845	16	622	SRG1	SRG1	Non-protein-coding RNA that regulates the transcription of SER3; expression of SRG1 RNA represses expression of its neighboring gene SER3 via a transcription-interference mechanism
TLC1	80	2023	206	1726	34	2899	850	2534	30	1839	531	2728	68	2648	29	1762	212	2134	TLC1	TLC1,TER1	RNA template component of telomerase; TLC1 RNA contains a template sequence that Est2p uses to add irregular repeats of TG(1-3) residues onto a DNA end; promoter regulated by the cell cycle dependent transcriptional activators Swi4p/Swi6p and Mbp1p/Swi6p
YAL001C	492	817	82	1037	314	1093	1524	1330	329	867	679	1216	452	1115	391	731	97	1227	YAL001C	TFC3,FUN24,TSV115,tau 138,transcription factor TFIIIC subunit TFC3	Subunit of RNA polymerase III transcription initiation factor complex; part of the TauB domain of TFIIIC that binds DNA at the BoxB promoter sites of tRNA and similar genes; cooperates with Tfc6p in DNA binding; largest of six subunits of the RNA polymerase III transcription initiation factor complex (TFIIIC)
YAL002W	188	541	32	667	115	917	503	885	106	636	261	795	176	751	128	574	37	784	YAL002W	VPS8,CORVET complex membrane-binding subunit VPS8,FUN15,VPL8,VPT8	Membrane-binding component of the CORVET complex; involved in endosomal vesicle tethering and fusion in the endosome to vacuole protein targeting pathway; interacts with Vps21p; contains RING finger motif
YAL003W	21037	6605	3971	9095	11892	14471	49237	9623	15574	8809	27293	11632	20326	12519	16944	7116	6036	13126	YAL003W	EFB1,EF-1beta,TEF5,eEF1Balpha,translation elongation factor 1 subunit beta	Translation elongation factor 1 beta; stimulates nucleotide exchange to regenerate EF-1 alpha-GTP for the next elongation cycle; part of the EF-1 complex, which facilitates binding of aminoacyl-tRNA to the ribosomal A site
YAL004W	0	0	0	0	0	0	0	1	0	1	0	1	0	1	0	1	0	0	YAL004W		Dubious open reading frame; unlikely to encode a functional protein, based on available experimental and comparative sequence data; completely overlaps verified gene SSA1/YAL005C
YAL005C	14079	2892	2678	3189	11417	4861	45780	6486	16104	3680	23554	4585	27825	5668	17802	2460	4575	4334	YAL005C	SSA1,Hsp70 family ATPase SSA1,YG100	ATPase involved in protein folding and NLS-directed nuclear transport; member of HSP70 family; forms chaperone complex with Ydj1p; localized to nucleus, cytoplasm, and cell wall; 98% identical with paralog Ssa2p, but subtle differences between the two proteins provide functional specificity with respect to propagation of yeast [URE3] prions and vacuolar-mediated degradations of gluconeogenesis en…
YAL007C	1328	802	174	909	709	1514	3185	1196	966	920	1682	1193	1163	1173	971	721	214	1201	YAL007C	ERP2	Member of the p24 family involved in ER to Golgi transport; similar to Emp24p and Erv25p; role in misfolded protein quality control; forms a heterotrimeric complex with Erp1p, Emp24p, and Erv25p; localized to COPII-coated vesicles; ERP2 has a paralog, ERP4, that arose from the whole genome duplication
YAL008W	529	359	130	508	435	764	2687	790	473	413	1134	548	615	528	473	362	198	630	YAL008W	FUN14	Mitochondrial protein of unknown function
YAL009W	88	443	28	624	75	758	451	852	70	414	212	685	95	632	62	376	41	705	YAL009W	SPO7,Nem1-Spo7 phosphatase regulatory subunit SPO7	Putative regulatory subunit of Nem1p-Spo7p phosphatase holoenzyme; regulates nuclear growth by controlling phospholipid biosynthesis, required for normal nuclear envelope morphology, premeiotic replication, and sporulation
YAL010C	127	263	38	394	89	457	387	475	100	324	199	452	145	384	107	309	25	450	YAL010C	MDM10,FUN37	Subunit of both the ERMES and the SAM complex; component of ERMES complex which acts as a molecular tether between the mitochondria and the ER, necessary for efficient phospholipid exchange between organelles and for mitophagy; SAM/TOB complex component that functions in the assembly of outer membrane beta-barrel proteins; involved in mitochondrial inheritance and morphology; ERMES complex is oft…
YAL011W	143	322	31	512	95	515	515	678	87	358	283	527	154	519	129	302	58	614	YAL011W	SWC3,SWC1	Protein of unknown function; component of the SWR1 complex, which exchanges histone variant H2AZ (Htz1p) for chromatin-bound histone H2A; required for formation of nuclear-associated array of smooth endoplasmic reticulum known as karmellae
YAL012W	7922	1480	1667	2058	3772	3456	18718	2701	4896	1608	10173	2463	6750	2409	5442	1355	2351	2804	YAL012W	CYS3,CYI1,FUN35,STR1,cystathionine gamma-lyase CYS3	Cystathionine gamma-lyase; catalyzes one of the two reactions involved in the transsulfuration pathway that yields cysteine from homocysteine with the intermediary formation of cystathionine; protein abundance increases in response to DNA replication stress
YAL013W	379	759	117	1256	267	1830	1503	1595	226	1005	640	1463	351	1470	233	788	169	1438	YAL013W	DEP1,FUN54,Rpd3L histone deacetylase complex subunit DEP1	Component of the Rpd3L histone deacetylase complex; required for diauxic shift-induced histone H2B deposition onto rDNA genes; transcriptional modulator involved in regulation of structural phospholipid biosynthesis genes and metabolically unrelated genes, as well as maintenance of telomeres, mating efficiency, and sporulation
YAL014C	257	610	91	992	186	1357	853	1273	198	695	461	1068	277	937	218	551	130	1108	YAL014C	SYN8,SLT2,UIP2,syntaxin	Endosomal SNARE related to mammalian syntaxin 8
YAL015C	109	307	34	581	78	644	531	890	103	360	250	718	143	568	93	324	60	718	YAL015C	NTG1,FUN33,SCR1,bifunctional N-glycosylase/AP lyase NTG1,ogg2	DNA N-glycosylase and apurinic/apyrimidinic (AP) lyase; involved in base excision repair; acts in both nucleus and mitochondrion; creates a double-strand break at mtDNA origins that stimulates replication in response to oxidative stress; required for maintaining mitochondrial genome integrity; NTG1 has a paralog, NTG2, that arose from the whole genome duplication
YAL016C-A	0	1	0	5	0	8	2	8	2	0	0	8	1	2	3	2	1	8	YAL016C-A		Dubious open reading frame; unlikely to encode a functional protein, based on available experimental and comparative sequence data; partially overlaps ORF TPD3/YAL016W
YAL016C-B	0	0	0	1	0	0	0	1	0	0	0	2	0	0	0	0	0	0	YAL016C-B		Dubious open reading frame; unlikely to encode a functional protein, based on available experimental and comparative sequence data
YAL016W	2259	1363	479	1920	1523	2717	7787	2483	1450	1720	3372	2494	1908	2346	1684	1407	624	2427	YAL016W	TPD3,FUN32,protein phosphatase 2A structural subunit TPD3	Regulatory subunit A of the heterotrimeric PP2A complex; the heterotrimeric protein phosphatase 2A (PP2A) complex also contains regulatory subunit Cdc55p and either catalytic subunit Pph21p or Pph22p; required for cell morphogenesis and transcription by RNA polymerase III
YAL017W	617	799	137	784	411	1307	2303	1186	484	946	1003	1054	668	1144	525	756	178	977	YAL017W	PSK1,FUN31,serine/threonine protein kinase PSK1	PAS domain-containing serine/threonine protein kinase; coordinately regulates protein synthesis and carbohydrate metabolism and storage in response to a unknown metabolite that reflects nutritional status; PSK1 has a paralog, PSK2, that arose from the whole genome duplication
YAL018C	0	2	0	3	2	8	2	4	0	0	2	6	1	10	0	5	0	7	YAL018C	LDS1	Protein Involved in spore wall assembly; localizes to lipid droplets found on or outside of the prospore membrane; shares similarity with Lds2p and Rrt8p, and a strain mutant for all 3 genes exhibits reduced dityrosine fluorescence relative to the single mutants
YAL019W	794	584	189	883	391	901	2235	1134	555	686	1230	1010	628	818	560	537	274	1085	YAL019W	FUN30,DNA-dependent ATPase FUN30	Snf2p family member with ATP-dependent chromatin remodeling activity; has a role in silencing at the mating type locus, telomeres and centromeres; enriched at centromeres and is required for correct chromatin structure around centromeres, as well as at the boundary element of the silent HMR; recruited to DNA double-strand breaks (DSBs) where it promotes 5' strand resection of DSBs; potential Cdc2…
YAL019W-A	1	0	0	2	0	3	0	1	0	0	1	3	1	2	0	1	0	3	YAL019W-A		Dubious open reading frame; unlikely to encode a functional protein, based on available experimental and comparative sequence data; partially overlaps ORF ATS1/YAL020C
YAL020C	175	655	69	1045	111	1672	820	1262	101	608	374	1027	148	1200	108	565	101	1070	YAL020C	ATS1,FUN28,KTI13	Protein required for modification of wobble nucleosides in tRNA; acts with Elongator complex, Kti11p, and Kti12p; has a potential role in regulatory interactions between microtubules and the cell cycle
YAL021C	1151	532	235	788	612	1024	3363	703	747	759	1656	819	1168	641	796	549	300	970	YAL021C	CCR4,CCR4-NOT core exoribonuclease subunit CCR4,FUN27,NUT21	Component of the CCR4-NOT transcriptional complex; CCR4-NOT is involved in regulation of gene expression; component of the major cytoplasmic deadenylase, which is involved in mRNA poly(A) tail shortening
YAL022C	505	728	109	1177	355	2077	1498	1589	376	1079	900	1501	504	1611	360	812	158	1402	YAL022C	FUN26,nucleoside transmembrane transporter FUN26	High affinity, broad selectivity, nucleoside/nucleobase transporter; vacuolar membrane localized transporter which may regulate the balance of nicotinamide riboside (NmR) levels between the cytosol and vacuole, contributing to salvage of NmR for use in cytosolic NAD+ synthesis; equilibrative nucleoside transporter (ENT) family member
YAL023C	3514	2247	771	3316	2035	4714	9876	3325	2777	2962	5474	3763	3645	3464	2740	2191	1069	4189	YAL023C	PMT2,FUN25,dolichyl-phosphate-mannose-protein mannosyltransferase PMT2	Protein O-mannosyltransferase of the ER membrane; transfers mannose residues from dolichyl phosphate-D-mannose to protein serine/threonine residues; involved in ER quality control; acts in a complex with Pmt1p, can instead interact with Pmt5p; antifungal drug target; PMT2 has a paralog, PMT3, that arose from the whole genome duplication
YAL024C	219	237	49	336	131	376	588	385	170	306	285	425	196	357	157	262	47	480	YAL024C	LTE1,MSI2,mitotic regulator LTE1	Protein similar to GDP/GTP exchange factors; without detectable GEF activity; required for asymmetric localization of Bfa1p at daughter-directed spindle pole bodies and for mitotic exit at low temperatures
YAL025C	755	812	198	1603	501	1745	2839	1740	492	868	1544	1472	531	1805	511	918	399	1854	YAL025C	MAK16,ribosome biosynthesis protein MAK16	Essential nuclear protein; constituent of 66S pre-ribosomal particles; required for maturation of 25S and 5.8S rRNAs; required for maintenance of M1 satellite double-stranded RNA of the L-A virus
YAL026C	795	498	121	563	427	905	2112	569	560	706	1141	725	756	759	630	573	179	810	YAL026C	DRS2,FUN38,SWA3,aminophospholipid-translocating P4-type ATPase DRS2	Trans-golgi network aminophospholipid translocase (flippase); maintains membrane lipid asymmetry in post-Golgi secretory vesicles; contributes to clathrin-coated vesicle formation, endocytosis, protein trafficking between the Golgi and endosomal system and the cellular response to mating pheromone; autoinhibited by its C-terminal tail; localizes to the trans-Golgi network; mutations in human homo…
YAL026C-A	8	69	1	277	0	116	10	430	1	66	5	290	2	127	0	84	0	263	YAL026C-A		Dubious open reading frame; unlikely to encode a functional protein, based on available experimental and comparative sequence data; partially overlaps the uncharacterized ORF YAL027W and the verified gene DRS2
YAL027W	111	279	16	454	55	389	311	505	64	316	161	459	127	420	67	303	23	485	YAL027W	SAW1,DNA-binding protein SAW1	5'- and 3'-flap DNA binding protein; recruits Rad1p-Rad10p to single-strand annealing intermediates with 3' non-homologous tails for removal during double-strand break repair; complexes with Rad1p-Rad10p and stimulates its endonuclease activity; green fluorescent protein (GFP)-fusion protein localizes to the nucleus
YAL028W	53	253	17	360	35	514	243	640	36	296	64	449	49	385	45	249	12	437	YAL028W	FRT2,HPH2	Tail-anchored ER membrane protein of unknown function; interacts with homolog Frt1p; promotes growth in conditions of high Na+, alkaline pH, or cell wall stress, possibly via a role in posttranslational translocation; potential Cdc28p substrate; FRT2 has a paralog, FRT1, that arose from the whole genome duplication
YAL029C	570	741	107	1290	420	1363	1737	1489	401	1022	980	1466	579	1231	485	848	159	1587	YAL029C	MYO4,FUN22,SHE1,myosin 4	Type V myosin motor involved in actin-based transport of cargos; required for mRNA transport, including ASH1 mRNA, and facilitating the growth and movement of ER tubules into the growing bud along with She3p; MYO4 has a paralog, MYO2, that arose from the whole genome duplication
YAL030W	506	448	101	835	410	881	1983	1340	359	497	781	889	565	761	440	443	133	997	YAL030W	SNC1,SNAP receptor SNC1	Vesicle membrane receptor protein (v-SNARE); involved in the fusion between Golgi-derived secretory vesicles with the plasma membrane; proposed to be involved in endocytosis; member of the synaptobrevin/VAMP family of R-type v-SNARE proteins; SNC1 has a paralog, SNC2, that arose from the whole genome duplication
YAL031C	224	383	29	569	128	685	752	641	138	497	364	583	187	510	155	435	46	700	YAL031C	GIP4,FUN21,protein phosphatase regulator GIP4	Cytoplasmic protein that regulates protein phosphatase 1 Glc7p; protein overexpression relocalizes Glc7p from the nucleus and prevents chromosome segregation; potential Cdc28p substrate
YAL031W-A	1	1	0	5	0	2	0	6	2	0	0	7	0	0	0	1	0	7	YAL031W-A		Dubious open reading frame; unlikely to encode a functional protein, based on available experimental and comparative sequence data; partially overlaps ORF GIP4/YAL031C
YAL032C	172	399	59	552	124	701	572	660	113	472	288	635	171	628	111	349	70	609	YAL032C	PRP45,FUN20,mRNA splicing protein PRP45	Protein required for pre-mRNA splicing; associates with the spliceosome and interacts with splicing factors Prp22p and Prp46p; orthologous to human transcriptional coactivator SKIP and can activate transcription of a reporter gene
YAL033W	242	415	56	869	142	770	814	907	152	513	360	935	220	814	189	411	73	960	YAL033W	POP5,FUN53,RNA-binding protein POP5	Subunit of both RNase MRP and nuclear RNase P; RNase MRP cleaves pre-rRNA, while nuclear RNase P cleaves tRNA precursors to generate mature 5' ends and facilitates turnover of nuclear RNAs
YAL034C	39	215	16	508	37	407	479	679	35	280	211	458	50	270	36	194	54	635	YAL034C	FUN19	Non-essential protein of unknown function; expression induced in response to heat stress; FUN19 has a paralog, YOR338W, that arose from the whole genome duplication
YAL034C-B	0	4	0	1	0	6	1	1	0	1	0	3	0	3	0	0	0	5	YAL034C-B	YAL035C-A	Dubious open reading frame; unlikely to encode a functional protein, based on available experimental and comparative sequence data
YAL034W-A	125	280	21	420	63	455	393	599	69	318	156	451	107	462	84	257	31	503	YAL034W-A	MTW1,DSN3,MIND complex subunit MTW1,NSL2	Essential component of the MIND kinetochore complex; joins kinetochore subunits contacting DNA to those contacting microtubules; critical to kinetochore assembly; complex consists of Mtw1p Including Nnf1p-Nsl1p-Dsn1p (MIND)
YAL035W	7222	2839	1544	4297	4256	4989	21967	5630	5514	3365	12064	5052	6234	5442	5635	2910	2843	5167	YAL035W	FUN12,eIF5B,translation initiation factor eIF5B,yIF2	Translation initiation factor eIF5B; GTPase that promotes Met-tRNAiMet binding to ribosomes and ribosomal subunit joining; promotes GTP-dependent maturation of 18S rRNA by Nob1p; protein abundance increases in response to DNA replication stress; homolog of bacterial IF2
YAL036C	1372	630	328	1215	710	1361	4585	1235	773	644	2302	1292	881	1221	783	681	545	1521	YAL036C	RBG1,FUN11,GTP-binding protein RBG1	Member of the DRG family of GTP-binding proteins; associates with translating ribosomes; interacts with Tma46p, Ygr250cp, Gir2p and Yap1p via two-hybrid
YAL037C-A	0	4	0	2	0	7	0	13	0	1	0	13	0	3	0	4	0	7	YAL037C-A		Putative protein of unknown function
YAL037C-B	0	0	0	3	0	1	0	2	0	1	2	2	0	2	2	1	0	0	YAL037C-B		Dubious open reading frame; unlikely to encode a functional protein, based on available experimental and comparative sequence data; identified by gene-trapping, microarray-based expression analysis, and genome-wide homology searching
YAL037W	21	140	0	133	21	278	33	214	2	153	22	265	17	270	12	140	2	188	YAL037W		Putative protein of unknown function; YAL037W has a paralog, YOR342C, that arose from the whole genome duplication
YAL038W	143481	29350	26317	35165	82297	62275	318288	36584	111397	42889	181660	44428	184222	54716	121877	31650	36207	47488	YAL038W	CDC19,PYK1,pyruvate kinase CDC19	Pyruvate kinase; functions as a homotetramer in glycolysis to convert phosphoenolpyruvate to pyruvate, the input for aerobic (TCA cycle) or anaerobic (glucose fermentation) respiration; regulated via allosteric activation by fructose bisphosphate; CDC19 has a paralog, PYK2, that arose from the whole genome duplication
YAL039C	366	560	119	873	267	1088	1593	1377	252	547	828	1144	460	1127	303	461	204	1073	YAL039C	CYC3,CCHL,holocytochrome c synthase CYC3	Cytochrome c heme lyase (holocytochrome c synthase); attaches heme to apo-cytochrome c (Cyc1p or Cyc7p) in the mitochondrial intermembrane space; human ortholog may have a role in microphthalmia with linear skin defects (MLS)
YAL040C	200	337	55	535	158	432	642	700	131	408	342	407	173	229	148	205	51	557	YAL040C	CLN3,DAF1,FUN10,WHI1,cyclin CLN3	G1 cyclin involved in cell cycle progression; activates Cdc28p kinase to promote the G1 to S phase transition; plays a role in regulating transcription of the other G1 cyclins, CLN1 and CLN2; regulated by phosphorylation and proteolysis; acetly-CoA induces CLN3 transcription in response to nutrient repletion to promote cell-cycle entry.
YAL041W	480	730	104	1301	241	1372	1408	1753	324	974	675	1530	401	1283	334	842	120	1503	YAL041W	CDC24,CLS4,Rho family guanine nucleotide exchange factor CDC24	Guanine nucleotide exchange factor for Cdc42p; also known as a GEF or GDP-release factor; required for polarity establishment and maintenance, and mutants have morphological defects in bud formation and shmooing; relocalizes from nucleus to cytoplasm upon DNA replication stress
YAL042C-A	0	0	0	1	0	2	0	6	0	1	1	5	0	5	0	0	0	6	YAL042C-A	YAL043C-A	Dubious open reading frame; unlikely to encode a functional protein, based on available experimental and comparative sequence data; partially overlaps verified ORF ERV46/YAL042W; YAL042C-A is a non-essential gene
YAL042W	1766	1863	429	2699	992	4375	5505	2932	1291	2324	3072	3164	1683	3320	1352	1919	721	3263	YAL042W	ERV46,FUN9	Protein localized to COPII-coated vesicles; forms a complex with Erv41p; involved in the membrane fusion stage of transport
YAL043C	581	693	132	1089	406	1572	2039	1175	411	888	800	1109	558	1084	362	703	172	1193	YAL043C	PTA1,FUN39,RNA-processing protein PTA1	Subunit of holo-CPF; holo-CPF is a multiprotein complex and functional homolog of mammalian CPSF, required for the cleavage and polyadenylation of mRNA and snoRNA 3' ends; involved in pre-tRNA processing; binds to the phosphorylated CTD of RNAPII
YAL044C	6109	6942	493	3479	4514	18773	8362	4698	2583	5121	4070	5207	5909	14803	3861	5860	888	4151	YAL044C	GCV3,glycine decarboxylase subunit H	H subunit of the mitochondrial glycine decarboxylase complex; glycine decarboxylase is required for the catabolism of glycine to 5,10-methylene-THF; also required for all protein lipoylation; expression is regulated by levels of 5,10-methylene-THF
YAL044W-A	250	344	66	658	170	710	900	775	229	454	560	830	330	676	267	403	66	820	YAL044W-A		Putative protein of unknown function; similar to S. pombe uvi31 which is a putative DNA repair protein
YAL045C	2	7	0	7	6	15	1	13	0	3	2	6	1	15	0	6	0	2	YAL045C		Dubious open reading frame; unlikely to encode a functional protein, based on available experimental and comparative sequence data; almost completely overlaps YAL044W-A
YAL046C	333	409	122	544	269	909	1368	653	261	412	766	668	429	767	314	324	146	629	YAL046C	AIM1	Protein involved in mitochondrial function or organization; null mutant displays elevated frequency of mitochondrial genome loss
YAL047C	170	196	30	350	86	276	463	434	90	212	160	383	117	260	93	224	42	412	YAL047C	SPC72,LDB4,gamma-tubulin complex subunit SPC72	Component of the cytoplasmic Tub4p (gamma-tubulin) complex; binds spindle pole bodies and links them to microtubules; is regulated by Cdc5 kinase; has roles in astral microtubule formation and stabilization
YAL047W-A	0	13	0	20	0	23	0	29	0	14	0	29	0	39	1	10	1	22	YAL047W-A		Dubious open reading frame; unlikely to encode a functional protein, based on available experimental and comparative sequence data; partially overlaps ORF GEM1/YAL048C
YAL048C	161	95	37	127	134	227	602	90	107	160	249	112	168	117	145	111	34	181	YAL048C	GEM1,ERMES complex Ca(2+)-binding regulatory GTPase GEM1,GON1	Outer mitochondrial membrane GTPase, subunit of the ERMES complex; potential regulatory subunit of the ERMES complex that links the ER to mitochondria and may promote inter-organellar calcium and phospholipid exchange as well as coordinating mitochondrial DNA replication and growth; cells lacking Gem1p contain collapsed, globular, or grape-like mitochondria; ortholog of metazoan Miro GTPases
YAL049C	485	558	89	933	275	1071	1929	1204	412	737	1053	1182	538	1072	504	569	205	1210	YAL049C	AIM2,protein AIM2	Cytoplasmic protein involved in mitochondrial function or organization; null mutant displays reduced frequency of mitochondrial genome loss; potential Hsp82p interactor
YAL051W	356	457	56	656	190	715	1112	706	250	560	518	721	328	727	256	493	76	835	YAL051W	OAF1,YAF1,oleate-activated transcription factor OAF1	Oleate-activated transcription factor; subunit of a heterodimeric complex with Pip2p, which binds to oleate-response elements (ORE) in the promoter of genes involved in beta-oxidation of fatty acids, peroxisome organization and biogenesis, activating transcription in the presence of oleate; regulates chromatin silencing at telomeres; involved in diauxic shift; OAF1 has a paralog, PIP2, that arose…
YAL053W	656	484	146	1129	460	1094	3031	1174	517	727	1467	1228	795	878	530	638	250	1487	YAL053W	FLC2,FAD transporter FLC2,HUF2	Putative FAD transporter; required for uptake of FAD into endoplasmic reticulum; involved in cell wall maintenance; FLC2 has a paralog, YOR365C, that arose from the whole genome duplication
YAL054C	19	178	11	210	14	326	137	371	14	183	87	300	26	315	14	147	28	297	YAL054C	ACS1,FUN44,acetate--CoA ligase 1	Acetyl-coA synthetase isoform; along with Acs2p, acetyl-coA synthetase isoform is the nuclear source of acetyl-coA for histone acetylation; expressed during growth on nonfermentable carbon sources and under aerobic conditions
YAL055W	127	260	28	432	88	526	494	673	98	319	249	478	163	467	88	223	39	528	YAL055W	PEX22,YAF5,ubiquitin-protein transferase activating protein PEX22	Putative peroxisomal membrane protein; required for import of peroxisomal proteins; functionally complements a Pichia pastoris pex22 mutation
YAL056C-A	0	0	0	0	0	0	0	0	0	0	0	3	0	0	0	0	0	2	YAL056C-A	YAL058C-A	Dubious open reading frame; unlikely to encode a functional protein, based on available experimental and comparative sequence data
YAL056W	210	854	39	1210	133	1618	788	1613	159	1060	343	1494	186	1499	153	890	57	1495	YAL056W	GPB2,KRH1	Multistep regulator of cAMP-PKA signaling; inhibits PKA downstream of Gpa2p and Cyr1p, thereby increasing cAMP dependency; inhibits Ras activity through direct interactions with Ira1p/2p; regulated by G-alpha protein Gpa2p; GPB2 has a paralog, GPB1, that arose from the whole genome duplication
YAL058W	225	390	50	523	125	770	722	690	157	392	378	681	185	653	167	369	53	719	YAL058W	CNE1,FUN48,calnexin	Calnexin; integral membrane ER chaperone involved in folding and quality control of glycoproteins; chaperone activity is inhibited by Mpd1p, with which Cne1p interacts; 24% identical to mammalian calnexin; Ca+ binding not yet shown in yeast
YAL059C-A	0	5	0	7	0	8	1	2	0	5	0	7	0	17	0	2	0	4	YAL059C-A		Dubious open reading frame; unlikely to encode a functional protein, based on available experimental and comparative sequence data; partially overlaps verified gene ECM1/YAL059W
YAL059W	323	379	77	653	185	888	1233	746	227	404	623	941	257	991	203	450	144	814	YAL059W	ECM1	Pre-ribosomal factor involved in 60S ribosomal protein subunit export; associates with the pre-60S particle; shuttles between the nucleus and cytoplasm
YAL060W	3051	2561	348	1674	2478	6045	7473	2694	1313	2097	2301	2118	2420	3482	2038	2247	390	2129	YAL060W	BDH1,(R,R)-butanediol dehydrogenase,BDH	NAD-dependent (R,R)-butanediol dehydrogenase; catalyzes oxidation of (R,R)-2,3-butanediol to (3R)-acetoin, oxidation of meso-butanediol to (3S)-acetoin, and reduction of acetoin; enhances use of 2,3-butanediol as an aerobic carbon source
YAL061W	308	616	110	647	339	1599	3381	1314	421	1100	1525	1192	1377	1879	494	766	260	975	YAL061W	BDH2,putative dehydrogenase BDH2	Putative medium-chain alcohol dehydrogenase with similarity to BDH1; transcription induced by constitutively active PDR1 and PDR3
YAL062W	37	252	9	155	23	650	72	206	31	283	84	298	54	561	43	278	19	247	YAL062W	GDH3,FUN51,glutamate dehydrogenase (NADP(+)) GDH3	NADP(+)-dependent glutamate dehydrogenase; synthesizes glutamate from ammonia and alpha-ketoglutarate; rate of alpha-ketoglutarate utilization differs from Gdh1p; expression regulated by nitrogen and carbon sources; GDH3 has a paralog, GDH1, that arose from the whole genome duplication
YAL063C	2	19	0	15	3	66	10	36	0	29	1	20	5	34	2	20	2	20	YAL063C	FLO9,flocculin FLO9	Lectin-like protein with similarity to Flo1p; thought to be expressed and involved in flocculation
YAL063C-A	0	5	0	14	0	14	0	25	0	14	0	19	0	26	0	8	0	28	YAL063C-A		Putative protein of unknown function; identified by expression profiling and mass spectrometry
YAL064C-A	1	1	0	2	0	3	10	0	2	2	6	6	1	2	2	1	0	4	YAL064C-A	TDA8,YAL065C-A	Putative protein of unknown function; null mutant is sensitive to expression of the top1-T722A allele; not an essential gene
YAL064W	0	0	0	5	0	7	0	4	0	6	0	3	0	4	0	4	0	4	YAL064W		Protein of unknown function; may interact with ribosomes, based on co-purification experiments
YAL064W-B	0	4	0	5	0	8	0	8	0	5	0	4	0	8	0	4	0	3	YAL064W-B		Fungal-specific protein of unknown function
YAL065C	0	1	0	0	0	2	0	1	0	2	0	1	0	5	0	1	0	3	YAL065C		Putative protein of unknown function; has homology to FLO1; possible pseudogene
YAL066W	0	3	0	1	0	1	0	1	0	2	0	4	0	2	0	2	0	2	YAL066W		Dubious open reading frame; unlikely to encode a functional protein, based on available experimental and comparative sequence data
YAL067C	1	21	4	30	1	52	56	30	1	46	58	72	7	33	5	41	11	81	YAL067C	SEO1,putative permease SEO1	Putative permease; member of the allantoate transporter subfamily of the major facilitator superfamily; mutation confers resistance to ethionine sulfoxide
YAL067W-A	0	0	0	0	0	0	0	0	0	0	0	1	0	0	0	0	0	0	YAL067W-A		Putative protein of unknown function; identified by gene-trapping, microarray-based expression analysis, and genome-wide homology searching
YAL068C	0	0	0	1	0	0	0	1	0	0	0	0	1	0	0	0	0	0	YAL068C	PAU8,seripauperin PAU8	Protein of unknown function; member of the seripauperin multigene family encoded mainly in subtelomeric regions
YAL068W-A	0	0	0	0	0	0	0	0	0	0	0	0	0	0	0	0	0	0	YAL068W-A		Dubious open reading frame; unlikely to encode a functional protein, based on available experimental and comparative sequence data; identified by gene-trapping, microarray-based expression analysis, and genome-wide homology searching
YAL069W	0	0	0	0	0	0	0	0	0	0	0	0	0	0	0	0	0	0	YAL069W		Dubious open reading frame; unlikely to encode a functional protein, based on available experimental and comparative sequence data
YAR002C-A	1843	1686	344	2497	1056	3594	5134	3682	1308	1849	2612	3105	1600	3030	1518	1646	467	3023	YAR002C-A	ERP1	Member of the p24 family involved in ER to Golgi transport; role in misfolded protein quality control; forms heterotrimeric complex with Erp2p, Emp24p, and Erv25p; localized to COPII-coated vesicles; ERP1 has a paralog, ERP6, that arose from the whole genome duplication
YAR002W	891	712	141	1185	512	1303	2270	1433	604	866	1041	1322	670	1207	584	777	180	1280	YAR002W	NUP60,FG-nucleoporin NUP60	FG-nucleoporin component of central core of the nuclear pore complex; contributes directly to nucleocytoplasmic transport and maintenance of the nuclear pore complex (NPC) permeability barrier and is involved in gene tethering at the nuclear periphery; relocalizes to the cytosol in response to hypoxia; both NUP1 and NUP60 are homologous to human NUP153
YAR003W	190	389	32	516	133	896	647	602	109	562	252	646	204	706	133	488	40	686	YAR003W	SWD1,COMPASS subunit protein SWD1,CPS50,FUN16,SAF49	Subunit of the COMPASS (Set1C) complex; COMPASS methylates histone H3 on lysine 4 and is required in transcriptional silencing near telomeres; WD40 beta propeller superfamily member with similarity to mammalian Rbbp7
YAR007C	1241	680	234	1002	649	1083	3296	1342	819	802	1701	1251	1154	914	973	650	324	1233	YAR007C	RFA1,BUF2,FUN3,RPA1,RPA70,replication factor A subunit protein RFA1	Subunit of heterotrimeric Replication Protein A (RPA); RPA is a highly conserved single-stranded DNA binding protein involved in DNA replication, repair, and recombination; RPA protects against inappropriate telomere recombination, and upon telomere uncapping, prevents cell proliferation by a checkpoint-independent pathway; role in DNA catenation/decatenation pathway of chromosome disentangling; …
YAR008W	122	313	28	547	69	561	454	699	69	373	210	620	121	470	101	270	44	638	YAR008W	SEN34,FUN4,tRNA splicing endonuclease subunit SEN34	Subunit of the tRNA splicing endonuclease; tRNA splicing endonuclease is composed of Sen2p, Sen15p, Sen34p, and Sen54p; Sen34p contains the active site for tRNA 3' splice site cleavage and has similarity to Sen2p and to Archaeal tRNA splicing endonuclease
YAR009C	6	22	0	26	1	28	5	30	2	36	4	21	3	27	4	23	0	45	YAR009C	YARCTyB1-1,truncated gag-pol fusion protein	Retrotransposon TYA Gag and TYB Pol genes; in YARCTY1-1 TYB is mutant and probably non-functional; protein product forms cytoplasmic foci upon DNA replication stress
YAR010C	3	8	0	17	8	12	13	19	18	9	8	18	15	13	3	11	1	10	YAR010C	YARCTyA1-1,gag protein	Retrotransposon TYA Gag gene co-transcribed with TYB Pol; in YARCTY1-1 TYB is mutant and probably non-functional
YAR014C	730	792	152	1040	475	1696	2235	1105	458	1083	1118	1261	610	1296	487	901	289	1396	YAR014C	BUD14,protein phosphatase regulator BUD14	Protein involved in bud-site selection; Bud14p-Glc7p complex is a cortical regulator of dynein; inhibitor of the actin assembly factor Bnr1p (formin); diploid mutants display a random budding pattern instead of the wild-type bipolar pattern; relative distribution to the nucleus increases upon DNA replication stress
YAR015W	10635	8269	436	4239	5942	19359	5945	3573	3335	5938	3068	5321	7655	13108	6199	7166	614	4396	YAR015W	ADE1,phosphoribosylaminoimidazolesuccinocarboxamide synthase	N-succinyl-5-aminoimidazole-4-carboxamide ribotide synthetase; required for 'de novo' purine nucleotide biosynthesis; red pigment accumulates in mutant cells deprived of adenine; protein abundance increases in response to DNA replication stress
YAR018C	215	322	34	777	137	764	716	1126	169	369	415	809	170	563	127	355	63	689	YAR018C	KIN3,FUN52,NPK1,serine/threonine protein kinase KIN3	Nonessential serine/threonine protein kinase; possible role in DNA damage response; influences tolerance to high levels of ethanol
YAR019C	109	214	26	348	65	339	368	430	61	277	156	389	99	308	72	199	25	418	YAR019C	CDC15,LYT1,serine/threonine protein kinase CDC15	Protein kinase of the Mitotic Exit Network; localized to the spindle pole bodies at late anaphase; promotes mitotic exit by directly switching on the kinase activity of Dbf2p; required for spindle disassembly after meiosis II; relocalizes to the cytoplasm upon DNA replication stress
YAR019W-A	0	4	0	11	2	37	5	10	1	13	4	8	3	13	1	11	1	12	YAR019W-A		Dubious open reading frame; unlikely to encode a functional protein, based on available experimental and comparative sequence data; partially overlaps ORF CDC15/YAR019C
YAR020C	0	21	1	34	0	59	0	65	0	40	0	59	1	63	1	28	0	34	YAR020C	PAU7,seripauperin PAU7	Member of the seripauperin multigene family; active during alcoholic fermentation, regulated by anaerobiosis, inhibited by oxygen, repressed by heme
YAR023C	4	112	0	207	7	348	22	350	7	174	11	320	7	240	0	127	1	242	YAR023C	DUP240 family protein	Putative integral membrane protein; member of DUP240 gene family
YAR027W	403	742	110	1037	239	1438	1557	1546	276	888	811	1620	364	1208	291	769	152	1510	YAR027W	UIP3,DUP240 family protein UIP3	Putative integral membrane protein of unknown function; interacts with Ulp1p at the nuclear periphery; member of DUP240 gene family
YAR028W	155	216	22	292	142	593	606	429	125	376	307	432	183	488	154	314	35	389	YAR028W	DUP240 family protein	Putative integral membrane protein; member of DUP240 gene family; GFP-fusion protein is induced in response to the DNA-damaging agent MMS
YAR029W	1	79	2	107	1	138	4	186	0	99	6	122	1	140	1	91	0	128	YAR029W	DUP240 family protein	Member of DUP240 gene family but contains no transmembrane domains; green fluorescent protein (GFP)-fusion protein localizes to the cytoplasm in a punctate pattern
YAR030C	2	20	0	36	0	26	0	70	0	18	1	40	1	32	0	27	0	35	YAR030C		Dubious open reading frame; unlikely to encode a functional protein, based on available experimental and comparative sequence data; partially overlaps the uncharacterized ORF YAR029W and the verified gene PRM9
YAR031W	55	33	1	45	24	77	77	35	24	62	38	61	38	91	29	66	6	71	YAR031W	PRM9,pheromone-regulated DUP240 family protein PRM9	Pheromone-regulated protein; contains 3 predicted transmembrane segments and an FF sequence, a motif involved in COPII binding; member of DUP240 gene family; PRM9 has a paralog, PRM8, that arose from a segmental duplication
YAR033W	50	68	3	133	18	148	99	146	31	81	42	144	52	134	27	84	8	142	YAR033W	MST28,DUP240 family protein MST28	Putative integral membrane protein, involved in vesicle formation; forms complex with Mst27p; member of DUP240 gene family; binds COPI and COPII vesicles; MST28 has a paralog, MST27, that arose from a segmental duplication
YAR035C-A	0	1	0	0	0	0	0	1	0	0	0	1	0	4	0	0	0	1	YAR035C-A		Putative protein of unknown function; identified by gene-trapping, microarray-based expression analysis, and genome-wide homology searching; predicted to have a role in cell budding based on computational "guilt by association" analysis
YAR035W	27	89	20	155	14	221	74	160	21	136	56	195	58	205	26	99	11	199	YAR035W	YAT1,carnitine O-acetyltransferase YAT1	Outer mitochondrial carnitine acetyltransferase; minor ethanol-inducible enzyme involved in transport of activated acyl groups from the cytoplasm into the mitochondrial matrix; phosphorylated
YAR042W	690	470	108	638	393	772	1682	678	488	684	940	798	771	711	550	476	163	890	YAR042W	SWH1,OSH1,YAR044W,oxysterol-binding protein related protein SWH1	Protein similar to mammalian oxysterol-binding protein; contains ankyrin repeats; localizes to the Golgi and the nucleus-vacuole junction; SWH1 has a paralog, OSH2, that arose from the whole genome duplication
YAR047C	0	4	0	8	0	1	0	10	0	8	0	15	0	17	1	4	0	13	YAR047C		Dubious open reading frame; unlikely to encode a functional protein, based on available experimental and comparative sequence data
YAR050W	0	41	0	60	0	66	4	62	1	43	3	48	1	63	0	42	0	75	YAR050W	FLO1,FLO2,FLO4,flocculin FLO1	Lectin-like protein involved in flocculation; cell wall protein that binds mannose chains on the surface of other cells, confers floc-forming ability that is chymotrypsin sensitive and heat resistant; FLO1 has a paralog, FLO5, that arose from a segmental duplication
YAR053W	0	0	0	3	0	1	2	5	1	7	2	11	0	4	1	5	0	12	YAR053W		Dubious open reading frame; unlikely to encode a functional protein, based on available experimental and comparative sequence data
YAR060C	0	0	0	1	0	0	0	0	0	0	0	0	0	0	0	0	0	0	YAR060C		Dubious open reading frame; unlikely to encode a functional protein, based on available experimental and comparative sequence data; YAR060C has a paralog, YHR212C, that arose from a segmental duplication
YAR061W	0	0	0	0	0	0	0	1	0	0	0	0	0	0	0	0	0	0	YAR061W	YAR062W	Pseudogenic fragment with similarity to flocculins; YAR061W has a paralog, YHR212W-A, that arose from a segmental duplication
YAR062W	0	0	0	0	0	0	0	0	0	0	0	0	0	0	0	0	0	0
YAR064W	0	0	0	1	0	0	0	0	0	0	0	0	0	0	0	0	0	0	YAR064W		Pseudogenic fragment with similarity to flocculins; YAR064W has a paralog, YHR213W-B, that arose from a segmental duplication
YAR066W	0	0	0	1	0	0	0	0	0	0	0	1	0	0	0	0	1	0	YAR066W		Putative GPI protein; YAR066W has a paralog, YHR214W, that arose from a segmental duplication
YAR068W	0	1	0	1	0	0	0	1	0	0	0	2	0	0	0	1	0	0	YAR068W		Fungal-specific protein of unknown function; induced in respiratory-deficient cells; YAR068W has a paralog, YHR214W-A, that arose from a segmental duplication
YAR069C	0	0	0	0	0	1	1	0	0	0	0	0	0	0	0	0	0	0	YAR069C		Dubious open reading frame; unlikely to encode a protein, based on available experimental and comparative sequence data; YAR069C has a paralog, YHR214C-D, that arose from a segmental duplication
YAR070C	0	0	0	0	0	6	0	5	0	2	0	3	0	4	0	7	0	2	YAR070C		Dubious open reading frame; unlikely to encode a protein, based on available experimental and comparative sequence data; YAR070C has a paralog, YHR214C-B, that arose from a segmental duplication
YAR071W	66	111	1	33	28	318	1	75	89	152	3	57	55	420	64	141	0	45	YAR071W	PHO11,acid phosphatase PHO11	One of three repressible acid phosphatases; glycoprotein that is transported to the cell surface by the secretory pathway; induced by phosphate starvation and coordinately regulated by PHO4 and PHO2; PHO11 has a paralog, PHO12, that arose from a segmental duplication
YAR073W	0	2	0	2	0	3	1	1	0	0	0	1	0	5	1	2	0	0	YAR073W	IMD1	Nonfunctional protein with homology to IMP dehydrogenase; blocked reading frame, located close to the telomere; not expressed at detectable levels; YAR073W and YAR075W comprise a continuous reading frame in most strains of S. cerevisiae; YAR073W/YAR075W together have a paralog, IMD2, that arose from a segmental duplication
YAR075W	2	1	0	1	0	3	0	6	0	1	0	2	0	6	0	1	0	6	YAR075W		Non-functional protein with homology IMP dehydrogenase; YAR073W/IMD1 and YAR075W comprise a continuous reading frame in most strains of S. cerevisiae; YAR073W/YAR075W together have a paralog, IMD2, that arose from a segmental duplication
YBL001C	1377	1287	364	2459	1023	2692	6037	4573	1000	1323	2612	2626	1275	2218	1109	1226	550	2911	YBL001C	ECM15	Non-essential protein of unknown function; likely exists as tetramer, may be regulated by the binding of small-molecule ligands (possibly sulfate ions), may have a role in yeast cell-wall biogenesis
YBL002W	5576	4580	1217	6569	3259	9481	13481	8076	3499	4790	6436	7410	4854	8939	3594	4709	1202	6743	YBL002W	HTB2,histone H2B	Histone H2B; core histone protein required for chromatin assembly and chromosome function; nearly identical to HTB1; Rad6p-Bre1p-Lge1p mediated ubiquitination regulates reassembly after DNA replication, transcriptional activation, meiotic DSB formation and H3 methylation
YBL003C	3861	6082	803	8278	2721	12395	12130	10711	3092	6307	6777	10845	4073	11813	3486	6254	1040	9525	YBL003C	HTA2,H2A2,histone H2A	Histone H2A; core histone protein required for chromatin assembly and chromosome function; one of two nearly identical (see also HTA1) subtypes; DNA damage-dependent phosphorylation by Mec1p facilitates DNA repair; acetylated by Nat4p
YBL004W	1218	783	252	1573	539	1228	3799	2072	965	959	2170	1816	921	1378	866	767	294	2072	YBL004W	UTP20	Component of the small-subunit (SSU) processome; SSU processome is involved in the biogenesis of the 18S rRNA
YBL005W	162	337	31	477	96	612	366	577	135	439	218	564	298	731	116	360	32	536	YBL005W	PDR3,AMY2,TPE2,drug-responsive transcription factor PDR3	Transcriptional activator of the pleiotropic drug resistance network; regulates expression of ATP-binding cassette (ABC) transporters through binding to cis-acting PDRE sites (PDR responsive elements); has a role in response to drugs and organic solvents; post-translationally up-regulated in cells lacking functional mitochondrial genome; involved in diauxic shift; relative distribution to nucleus…
YBL005W-A	0	0	0	0	0	0	0	0	0	0	0	0	0	0	0	0	0	0	YBL005W-A	gag protein	Retrotransposon TYA Gag gene co-transcribed with TYB Pol; translated as TYA or TYA-TYB polyprotein; Gag is a nucleocapsid protein that is the structural constituent of virus-like particles (VLPs); similar to retroviral Gag
YBL005W-B	8	35	0	74	0	57	8	56	2	121	9	64	3	54	3	57	1	100	YBL005W-B	gag-pol fusion protein	Retrotransposon TYA Gag and TYB Pol genes; transcribed/translated as one unit; polyprotein is processed to make a nucleocapsid-like protein (Gag), reverse transcriptase (RT), protease (PR), and integrase (IN); similar to retroviral genes
YBL006C	492	884	125	1567	333	1880	1929	1926	290	1032	758	1742	414	1672	300	803	153	1642	YBL006C	LDB7,RSC14	Component of the RSC chromatin remodeling complex; interacts with Rsc3p, Rsc30p, Npl6p, and Htl1p to form a module important for a broad range of RSC functions
YBL006W-A	1	6	0	11	1	11	12	6	0	7	1	6	0	12	0	3	4	10	YBL006W-A		Dubious open reading frame; unlikely to encode a functional protein, based on available experimental and comparative sequence data; completely overlaps the verified gene LDB7/YBL006C
YBL007C	4337	1548	857	2035	2538	3074	12364	2825	2719	2187	5467	2575	3880	2267	3103	1665	1144	2522	YBL007C	SLA1,cytoskeletal protein-binding protein SLA1	Cytoskeletal protein binding protein; required for assembly of the cortical actin cytoskeleton; interacts with proteins regulating actin dynamics and proteins required for endocytosis; found in the nucleus and cell cortex; has 3 SH3 domains
YBL008W	211	284	28	511	128	564	563	617	137	405	331	644	201	578	173	329	39	730	YBL008W	HIR1	Subunit of the HIR complex; HIR is a nucleosome assembly complex involved in regulation of histone gene transcription; contributes to nucleosome formation, heterochromatic gene silencing, and formation of functional kinetochores
YBL008W-A	3	0	0	2	1	5	0	2	1	4	3	0	3	2	0	2	1	2	YBL008W-A		Putative protein of unknown function; identified by fungal homology and RT-PCR
YBL009W	403	380	53	612	191	659	1030	753	261	417	577	757	323	602	268	334	71	773	YBL009W	ALK2,protein kinase ALK2	Protein kinase; along with its paralog, ALK1, required for proper spindle positioning and nuclear segregation following mitotic arrest, proper organization of cell polarity factors in mitosis, proper localization of formins and polarity factors, and survival in cells that activate spindle assembly checkpoint; phosphorylated in response to DNA damage; ALK2 has a paralog, ALK1, that arose from the …
YBL010C	159	267	28	492	118	512	462	497	110	323	276	494	139	389	110	317	53	579	YBL010C		Putative protein of unknown function; green fluorescent protein (GFP)-fusion protein colocalizes with clathrin-coated vesicles
YBL011W	465	705	91	935	267	1391	1393	1273	356	846	731	1233	462	1011	327	679	152	1162	YBL011W	SCT1,GAT2,bifunctional glycerol-3-phosphate/glycerone-phosphate O-acyltransferase SCT1	Glycerol 3-phosphate/dihydroxyacetone phosphate sn-1 acyltransferase; dual substrate-specific acyltransferase of the glycerolipid biosynthesis pathway; prefers 16-carbon fatty acids; similar to Gpt2p; gene is constitutively transcribed
YBL012C	0	0	0	1	0	0	1	3	0	1	0	1	0	4	0	2	1	2	YBL012C		Dubious open reading frame; unlikely to encode a functional protein, based on available experimental and comparative sequence data
YBL013W	77	26	15	25	51	56	300	29	51	53	112	33	99	28	62	29	17	37	YBL013W	FMT1	Methionyl-tRNA formyltransferase; catalyzes the formylation of initiator Met-tRNA in mitochondria; potential Cdc28p substrate
YBL014C	98	225	23	496	66	471	308	564	63	334	141	599	83	430	48	330	22	722	YBL014C	RRN6	Component of the core factor (CF) rDNA transcription factor complex; CF is required for transcription of 35S rRNA genes by RNA polymerase I and is composed of Rrn6p, Rrn7p, and Rrn11p
YBL015W	387	356	176	663	250	864	2909	858	376	489	1211	819	383	568	360	375	316	916	YBL015W	ACH1	Protein with CoA transferase activity; particularly for CoASH transfer from succinyl-CoA to acetate; has minor acetyl-CoA-hydrolase activity; phosphorylated; required for acetate utilization and for diploid pseudohyphal growth
YBL016W	338	438	81	1199	169	891	1104	1072	198	540	687	1275	278	794	233	506	135	1471	YBL016W	FUS3,DAC2,mitogen-activated serine/threonine-protein kinase FUS3	Mitogen-activated serine/threonine protein kinase involved in mating; phosphoactivated by Ste7p; substrates include Ste12p, Far1p, Bni1p, Sst2p; inhibits invasive growth during mating by phosphorylating Tec1p, promoting its; inhibits recruitment of Ste5p, Cdc42p-mediated asymmetry and mating morphogenesis
YBL017C	2575	1352	497	2162	1245	2370	7585	2746	2152	1600	4229	2684	2402	2259	2162	1394	736	2755	YBL017C	PEP1,VPS10,VPT1	Type I transmembrane sorting receptor for multiple vacuolar hydrolases; cycles between the late-Golgi and prevacuolar endosome-like compartments
YBL018C	176	312	40	637	112	556	558	795	175	369	472	875	206	678	156	304	52	915	YBL018C	POP8	Subunit of both RNase MRP and nuclear RNase P; RNase MRP cleaves pre-rRNA, while nuclear RNase P cleaves tRNA precursors to generate mature 5' ends and facilitates turnover of nuclear RNAs; relocalizes to the cytosol in response to hypoxia
YBL019W	85	273	18	455	62	542	347	602	64	345	161	572	75	459	68	339	27	547	YBL019W	APN2,DNA-(apurinic or apyrimidinic site) lyase APN2,ETH1	Class II abasic (AP) endonuclease involved in repair of DNA damage; homolog of human HAP1 and E. coli exoIII
YBL020W	282	411	53	658	174	768	833	659	183	511	388	692	203	641	174	485	56	852	YBL020W	RFT1	Membrane protein required for translocation of Man5GlcNac2-PP-Dol; required for translocation of Man5GlcNac2-PP-Dol from the cytoplasmic side to the lumenal side of the ER membrane but is not the flippase; mutation is suppressed by expression of human p53 protein; essential gene
YBL021C	198	320	49	509	120	659	584	776	109	334	295	655	188	681	121	306	64	534	YBL021C	HAP3	Subunit of the Hap2p/3p/4p/5p CCAAT-binding complex; complex is heme-activated and glucose-repressed; complex is a transcriptional activator and global regulator of respiratory gene expression; contains sequences contributing to both complex assembly and DNA binding
YBL022C	1998	1487	380	1744	1110	2127	5440	2329	1546	1632	3132	2307	2023	2001	1761	1317	557	2315	YBL022C	PIM1,ATP-dependent Lon protease PIM1,LON1	ATP-dependent Lon protease; involved in degradation of misfolded proteins in mitochondria; required for biogenesis and maintenance of mitochondria
YBL023C	629	531	162	764	477	1095	2050	905	518	640	1110	846	606	894	489	543	216	773	YBL023C	MCM2,MCM DNA helicase complex subunit MCM2	Protein involved in DNA replication; component of the Mcm2-7 hexameric helicase complex that binds chromatin as a part of the pre-replicative complex; relative distribution to the nucleus increases upon DNA replication stress
YBL024W	2297	1159	426	1723	1240	2220	6240	2107	1595	1372	3310	2126	1746	2072	1592	1193	540	2145	YBL024W	NCL1,TRM4	S-adenosyl-L-methionine-dependent tRNA: m5C-methyltransferase; methylates cytosine to m5C at several positions in tRNAs and intron-containing pre-tRNAs; increases proportion of tRNALeu(CAA) with m5C at wobble position in response to hydrogen peroxide, causing selective translation of mRNA from genes enriched in TTG codon; loss of NCL1 confers hypersensitivity to oxidative stress; similar to Nop2p…
YBL025W	191	211	31	375	133	491	611	349	118	253	224	438	124	374	126	227	57	390	YBL025W	RRN10	Protein involved in promoting high level transcription of rDNA; subunit of UAF (upstream activation factor) for RNA polymerase I
YBL026W	600	625	93	1073	382	979	1683	1618	409	631	714	1390	557	1002	448	550	98	1241	YBL026W	LSM2,SMX5,SNP3,Sm-like protein LSM2	Lsm (Like Sm) protein; part of heteroheptameric complexes (Lsm2p-7p and either Lsm1p or 8p): cytoplasmic Lsm1p complex involved in mRNA decay; nuclear Lsm8p complex part of U6 snRNP and possibly involved in processing tRNA, snoRNA, and rRNA; relocalizes from nucleus to cytoplasmic foci upon DNA replication stress
YBL027W	16838	9005	4628	14565	9598	18551	46551	17926	12419	10542	27699	17715	14800	16602	14250	8773	7592	18007	YBL027W	RPL19B,L19B,L19e,L23B,YL14,ribosomal 60S subunit protein L19B,rpl5L	Ribosomal 60S subunit protein L19B; rpl19a and rpl19b single null mutations result in slow growth, while the double null mutation is lethal; homologous to mammalian ribosomal protein L19, no bacterial homolog; RPL19B has a paralog, RPL19A, that arose from the whole genome duplication
YBL028C	700	467	126	1104	303	844	1744	1463	347	505	828	1243	450	1060	356	583	124	1349	YBL028C		Protein of unknown function that may interact with ribosomes; green fluorescent protein (GFP)-fusion protein localizes to the nucleolus; predicted to be involved in ribosome biogenesis
YBL029C-A	178	394	52	587	118	701	756	824	86	448	336	804	159	614	106	381	49	734	YBL029C-A		Protein of unknown function; green fluorescent protein (GFP)-fusion protein localizes to the cell periphery; protein abundance increases in response to DNA replication stress; has potential orthologs in Saccharomyces species and in Yarrowia lipolytica
YBL029W	102	290	11	259	58	404	81	180	56	367	64	371	110	495	85	343	12	422	YBL029W		Non-essential protein of unknown function
YBL030C	5736	2070	1643	3065	3868	4086	26333	4496	4237	1968	9971	3222	5776	3161	4811	1883	2146	3486	YBL030C	PET9,AAC2,ADP/ATP carrier protein PET9,ANC2,OP1	Major ADP/ATP carrier of the mitochondrial inner membrane; exchanges cytosolic ADP for mitochondrially synthesized ATP; also imports heme and ATP; phosphorylated; required for viability in many lab strains that carry a sal1 mutation; PET9 has a paralog, AAC3, that arose from the whole genome duplication
YBL031W	135	238	17	442	84	420	323	526	75	364	170	494	93	280	55	266	34	510	YBL031W	SHE1	Mitotic spindle protein; interacts with components of the Dam1 (DASH) complex, its effector Sli15p, and microtubule-associated protein Bim1p; also localizes to nuclear microtubules and to the bud neck in a ring-shaped structure; inhibits dynein function
YBL032W	2066	904	432	1333	1130	1856	5748	1423	1209	1093	2493	1361	1615	1257	1362	859	556	1576	YBL032W	HEK2,KHD1	RNA binding protein involved in asymmetric localization of ASH1 mRNA; represses translation of ASH1 mRNA, an effect reversed by Yck1p-dependent phosphoryation; regulates telomere position effect and length; similarity to hnRNP-K
YBL033C	546	629	141	1101	373	1412	2050	1282	314	755	893	1285	549	1059	400	615	192	1260	YBL033C	RIB1,GTP cyclohydrolase II	GTP cyclohydrolase II; catalyzes the first step of the riboflavin biosynthesis pathway
YBL034C	373	273	72	405	188	412	900	538	225	352	446	486	314	445	187	264	80	476	YBL034C	STU1	Component of the mitotic spindle; binds to interpolar microtubules via its association with beta-tubulin (Tub2p); required for interpolar microtubules to provide an outward force on the spindle poles
YBL035C	419	413	120	634	218	629	1186	814	244	412	535	739	283	718	316	328	98	721	YBL035C	POL12,DNA-directed DNA polymerase alpha subunit POL12	B subunit of DNA polymerase alpha-primase complex; required for initiation of DNA replication during mitotic and premeiotic DNA synthesis; also functions in telomere capping and length regulation
YBL036C	849	786	171	1131	482	1314	2388	1402	637	850	1322	1424	696	1239	633	777	285	1503	YBL036C		Putative non-specific single-domain racemase; based on structural similarity; binds pyridoxal 5'-phosphate; expression of GFP-fusion protein induced in response to the DNA-damaging agent MMS
YBL037W	430	414	94	657	272	744	1307	814	297	502	662	778	420	698	247	520	105	779	YBL037W	APL3	Alpha-adaptin; large subunit of the clathrin associated protein complex (AP-2); involved in vesicle mediated transport
YBL038W	517	728	101	992	314	1210	1732	1517	385	759	847	1355	489	1172	441	658	155	1210	YBL038W	MRPL16,RML16,YmL47,mitochondrial 54S ribosomal protein YmL47	Mitochondrial ribosomal protein of the large subunit; homologous to bacterial L16 ribosomal protein; synthetic lethality with hac1 mutation suggests a possible role in synthesis of precursors for protein glycosylation
YBL039C	2908	935	795	2141	1585	2240	10213	2157	2006	1166	5671	2561	1913	2526	1707	1241	1093	2871	YBL039C	URA7,CTP synthase URA7	Major CTP synthase isozyme (see also URA8); catalyzes the ATP-dependent transfer of the amide nitrogen from glutamine to UTP, forming CTP, the final step in de novo biosynthesis of pyrimidines; involved in phospholipid biosynthesis; capable of forming cytoplasmic filaments termed cytoophidium, especially during conditions of glucose depletion; URA7 has a paralog, URA8, that arose from the whole g…
YBL039C-A	0	0	0	0	0	0	0	0	0	0	0	0	0	0	0	0	0	0	YBL039C-A		Dubious open reading frame; unlikely to encode a functional protein, based on available experimental and comparative sequence data; completely overlaps the verified ORF URA7; identified by expression profiling and mass spectrometry
YBL039W-B	46	106	8	227	44	209	213	408	30	132	97	288	44	219	25	90	16	309	YBL039W-B	YBL039W-A	Putative protein of unknown function
YBL040C	868	1070	117	1291	495	1878	2497	1697	542	1152	1138	1627	695	1545	586	1033	132	1514	YBL040C	ERD2	HDEL receptor; an integral membrane protein that binds to the HDEL motif in proteins destined for retention in the endoplasmic reticulum; has a role in maintenance of normal levels of ER-resident proteins
YBL041W	2012	1710	449	2652	1299	2988	6297	3705	1343	1894	3076	3322	1951	2517	1491	1604	651	3344	YBL041W	PRE7,PRS3,proteasome core particle subunit beta 6	Beta 6 subunit of the 20S proteasome
YBL042C	697	628	218	1787	370	1842	2745	1835	582	1025	1557	2023	539	1643	567	1025	335	2135	YBL042C	FUI1	High affinity uridine permease, localizes to the plasma membrane; also mediates low but significant transport of the cytotoxic nucleoside analog 5-fluorouridine; not involved in uracil transport; relative distribution to the vacuole increases upon DNA replication stress
YBL043W	2	11	1	64	4	21	9	59	2	20	20	37	17	31	3	16	0	36	YBL043W	ECM13	Non-essential protein of unknown function; induced by treatment with 8-methoxypsoralen and UVA irradiation; ECM13 has a paralog, YJR115W, that arose from the whole genome duplication
YBL044W	2	21	0	20	1	39	2	19	0	24	2	13	4	22	0	15	0	10	YBL044W		Putative protein of unknown function; YBL044W is not an essential protein
YBL045C	1662	855	396	1484	983	1800	7826	1983	1182	1109	2616	1436	1672	1101	1374	955	422	1775	YBL045C	COR1,QCR1,ubiquinol--cytochrome-c reductase subunit COR1	Core subunit of the ubiquinol-cytochrome c reductase complex; the ubiquinol-cytochrome c reductase complex (bc1 complex) is a component of the mitochondrial inner membrane electron transport chain
YBL046W	235	643	58	861	181	1089	996	1039	193	643	584	1007	290	1026	240	590	109	998	YBL046W	PSY4	Regulatory subunit of protein phosphatase PP4; presence of Psy4p in the PP4 complex (along with catalytic subunit Pph3p and Psy2p) is required for dephosphorylation of the histone variant H2AX, but not for dephosphorylation of Rad53p, during recovery from the DNA damage checkpoint; localization is cell-cycle dependent and regulated by Cdc28p phosphorylation; required for cisplatin resistance; hom…
YBL047C	3062	1446	778	1836	1681	2564	9883	2677	2333	1845	5455	2462	3636	2292	2644	1289	1173	2384	YBL047C	EDE1,BUD15	Scaffold protein involved in the formation of early endocytic sites; putative regulator of cytokinesis; homo-oligomerization is required for localization to and organization of endocytic sites; has a network of interactions with other endocytic proteins; binds membranes in a ubiquitin-dependent manner; may also bind ubiquitinated membrane-associated proteins; interacts with Cmk2 and functions ups…
YBL048W	2	10	0	38	0	23	2	83	0	11	3	66	0	32	1	12	0	81	YBL048W	RRT1	Protein of unknown function; identified in a screen for mutants with increased levels of rDNA transcription; dubious open reading frame unlikely to encode a protein, based on experimental and comparative sequence data
YBL049W	8	13	0	42	5	40	90	60	7	20	43	73	24	43	6	21	14	83	YBL049W	MOH1	Protein of unknown function; has homology to kinase Snf7p; not required for growth on nonfermentable carbon sources; essential for survival in stationary phase; possibly linked with vacuolar transport
YBL050W	1273	1058	253	1539	868	2118	4659	2240	994	1259	2264	1970	1269	1761	1167	1118	402	1960	YBL050W	SEC17,RNS3	Alpha-SNAP cochaperone; SNARE-complex adaptor for Sec18 (NSF) during the disassembly of postfusion cis-SNARE complexes; stimulates the ATPase activity of Sec18p; peripheral membrane protein required for vesicular transport between ER and Golgi, the 'priming' step in homotypic vacuole fusion, and autophagy; similar to mammalian alpha-SNAP
YBL051C	1323	454	208	657	676	712	2776	726	905	625	1538	588	1186	601	825	426	289	797	YBL051C	PIN4,MDT1	Protein involved in G2/M phase progression and response to DNA damage; interacts with Rad53p; contains an RNA recognition motif, a nuclear localization signal, and several SQ/TQ cluster domains; hyperphosphorylated in response to DNA damage
YBL052C	112	500	14	867	74	696	324	1137	75	578	157	884	112	634	80	472	24	988	YBL052C	SAS3,KAT6	Histone acetyltransferase catalytic subunit of NuA3 complex; acetylates histone H3, involved in transcriptional silencing; homolog of the mammalian MOZ proto-oncogene; mutant has aneuploidy tolerance; sas3gcn5 double mutation is lethal
YBL053W	0	10	0	48	0	18	0	92	0	3	0	57	0	48	0	7	0	52	YBL053W		Dubious open reading frame; unlikely to encode a functional protein, based on available experimental and comparative sequence data
YBL054W	174	215	68	792	125	552	723	683	107	290	362	849	149	665	86	325	94	1060	YBL054W	TOD6,PBF1	PAC motif binding protein involved in rRNA and ribosome biogenesis; subunit of the RPD3L histone deacetylase complex; Myb-like HTH transcription factor; hypophosphorylated by rapamycin treatment in a Sch9p-dependent manner; activated in stochastic pulses of nuclear localization
YBL055C	176	419	36	794	130	1045	673	1056	151	525	379	1105	174	1014	129	512	81	1086	YBL055C	3'-5'-exodeoxyribonuclease,Tat-D	3'-->5' exonuclease and endonuclease with a possible role in apoptosis; has similarity to mammalian and C. elegans apoptotic nucleases
YBL056W	1483	1478	250	1498	948	2848	4297	1922	1109	1905	1949	2179	1588	2261	1199	1475	338	2139	YBL056W	PTC3,type 2C protein phosphatase PTC3	Type 2C protein phosphatase (PP2C); dephosphorylates Hog1p (see also Ptc2p) to limit maximal kinase activity induced by osmotic stress; dephosphorylates T169 phosphorylated Cdc28p (see also Ptc2p); role in DNA damage checkpoint inactivation; PTC3 has a paralog, PTC2, that arose from the whole genome duplication
YBL057C	460	749	85	1379	294	1617	1331	1952	258	844	774	1755	433	1636	307	721	113	1735	YBL057C	PTH2	One of two mitochondrially-localized peptidyl-tRNA hydrolases; negatively regulates the ubiquitin-proteasome pathway via interactions with ubiquitin-like ubiquitin-associated proteins; dispensable for cell growth; see also PTH1
YBL058W	2192	1448	447	2362	1319	2634	6642	2931	1351	1709	3220	2634	1826	1978	1589	1261	593	2890	YBL058W	SHP1,UBX1,protein phosphatase regulator SHP1	UBX (ubiquitin regulatory X) domain-containing protein; regulates Glc7p phosphatase activity; shp1 mutants are impaired in growth and mitotic progression; functions in growth and mitotic progression require Cdc48p binding; mitotic phenotype is caused by reduced Glc7p activity; interacts with ubiquitylated proteins, required for degradation of a ubiquitylated model substrate
YBL059C-A	334	333	73	464	198	604	956	567	249	423	485	555	342	615	340	333	112	551	YBL059C-A	CMC2	Protein involved in respiratory chain complex assembly or maintenance; protein of the mitochondrial intermembrane space; contains twin Cx9C motifs that can form coiled coil-helix-coiled-coil helix fold
YBL059W	118	182	33	392	71	378	373	527	75	236	160	440	127	421	84	205	28	393	YBL059W		Putative protein of unknown function; the authentic, non-tagged protein is detected in highly purified mitochondria in high-throughput studies; YBL059W has a paralog, YER093C-A, that arose from the whole genome duplication
YBL060W	157	427	30	708	104	787	527	1171	111	439	192	834	125	882	96	430	33	792	YBL060W	YEL1,Arf family guanine nucleotide exchange factor YEL1	Guanine nucleotide exchange factor specific for Arf3p; localized to the bud neck and tip; required for localization of Arf3p to the bud neck and tip
YBL061C	433	559	78	1065	225	1096	1123	1231	306	725	755	1257	321	1090	280	674	131	1324	YBL061C	SKT5,CAL2,CHS4,CSD4	Activator of Chs3p (chitin synthase III) during vegetative growth; recruits Chs3p to the bud neck via interaction with Bni4p; SKT5 has a paralog, SHC1, that arose from the whole genome duplication
YBL062W	0	15	0	53	0	14	0	81	0	9	0	45	0	25	0	24	0	37	YBL062W		Dubious open reading frame; unlikely to encode a functional protein, based on available experimental and comparative sequence data
YBL063W	159	226	57	300	115	270	488	337	146	253	216	344	193	255	149	207	44	357	YBL063W	KIP1,CIN9	Kinesin-related motor protein; required for mitotic spindle assembly, chromosome segregation, and 2 micron plasmid partitioning; functionally redundant with Cin8p for chromosomal but not plasmid functions
YBL064C	860	756	149	871	598	1611	3011	1457	697	1011	1324	1303	1088	1296	861	796	235	1381	YBL064C	PRX1	Mitochondrial peroxiredoxin with thioredoxin peroxidase activity; has a role in reduction of hydroperoxides; reactivation requires Trr2p and glutathione; induced during respiratory growth and oxidative stress; phosphorylated; protein abundance increases in response to DNA replication stress
YBL065W	1	8	0	4	0	38	0	6	0	3	0	11	0	41	0	11	0	18	YBL065W		Dubious open reading frame; unlikely to encode a functional protein, based on available experimental and comparative sequence data; partially overlaps verified ORF SEF1/YBL066C; YBL065W is a non-essential gene
YBL066C	140	148	33	238	95	250	591	315	76	199	204	278	127	168	80	124	18	316	YBL066C	SEF1	Putative transcription factor; has homolog in Kluyveromyces lactis
YBL067C	451	583	70	893	245	897	1336	1119	326	663	650	1101	358	819	276	596	108	1119	YBL067C	UBP13	Ubiquitin-specific protease that cleaves Ub-protein fusions; UBP13 has a paralog, UBP9, that arose from the whole genome duplication
YBL068W	536	749	82	1320	241	1715	1296	1598	352	783	699	1538	384	1879	349	826	91	1602	YBL068W	PRS4,ribose phosphate diphosphokinase subunit PRS4	5-phospho-ribosyl-1(alpha)-pyrophosphate synthetase, synthesizes PRPP; which is required for nucleotide, histidine, and tryptophan biosynthesis; one of five related enzymes, which are active as heteromultimeric complexes; PRS4 has a paralog, PRS2, that arose from the whole genome duplication; a missense mutation in the conserved residue R196 of its human homolog PRPS1 is pathogenic
YBL068W-A	0	0	0	0	0	0	0	0	0	0	0	0	0	0	0	0	0	0	YBL068W-A		Dubious open reading frame; unlikely to encode a functional protein, based on available experimental and comparative sequence data; identified by fungal homology and RT-PCR
YBL069W	480	336	107	387	318	839	1483	452	278	377	632	628	394	765	355	386	145	555	YBL069W	AST1	Lipid raft associated protein; interacts with the plasma membrane ATPase Pma1p and has a role in its targeting to the plasma membrane by influencing its incorporation into lipid rafts; sometimes classified in the medium-chain dehydrogenase/reductases (MDRs) superfamily; AST1 has a paralog, AST2, that arose from the whole genome duplication
YBL070C	1	6	0	9	0	14	0	7	0	6	0	11	1	23	1	15	0	4	YBL070C		Dubious open reading frame; unlikely to encode a functional protein, based on available experimental and comparative sequence data
YBL071C	0	2	0	1	0	7	6	7	0	5	0	4	0	16	4	5	1	10	YBL071C		Dubious open reading frame; unlikely to encode a functional protein, based on available experimental and comparative sequence data
YBL071C-B	2	126	1	210	0	267	11	153	1	146	5	207	1	144	0	173	2	229	YBL071C-B		Putative protein of unknown function; identified by gene-trapping, microarray-based expression analysis, and genome-wide homology searching
YBL071W-A	347	345	128	755	246	779	1220	775	182	346	650	804	340	815	242	343	120	947	YBL071W-A	KTI11,DPH3	Zn-ribbon protein that co-purifies with Dph1 and Dph2; in a complex required for synthesis of diphthamide on translation factor eEF2 and with Elongator subunits Iki3p, Elp2p, and Elp3p; involved in modification of wobble nucleosides in tRNAs
YBL072C	5794	2880	1022	5308	2893	5564	13601	5588	3986	3236	8471	5312	4968	4265	4236	3030	1216	7157	YBL072C	RPS8A,S14A,S8A,S8e,YS9,ribosomal 40S subunit protein S8A,rp19	Protein component of the small (40S) ribosomal subunit; homologous to mammalian ribosomal protein S8, no bacterial homolog; RPS8A has a paralog, RPS8B, that arose from the whole genome duplication
YBL073W	1	0	0	0	0	2	0	0	0	0	0	1	0	1	0	0	0	0	YBL073W		Dubious open reading frame; unlikely to encode a functional protein, based on available experimental and comparative sequence data; partially overlaps the essential gene AAR2/YBL074C
YBL074C	118	70	26	75	86	109	416	77	76	100	166	73	117	102	69	68	27	87	YBL074C	AAR2	Component of the U5 snRNP complex; required for splicing of U3 precursors; originally described as a splicing factor specifically required for splicing pre-mRNA of the MATa1 cistron
YBL075C	11	466	5	801	6	884	68	1078	14	470	72	948	25	1107	8	482	33	950	YBL075C	SSA3,Hsp70 family ATPase SSA3,YG106	ATPase involved in protein folding and the response to stress; plays a role in SRP-dependent cotranslational protein-membrane targeting and translocation; member of the heat shock protein 70 (HSP70) family; localized to the cytoplasm; SSA3 has a paralog, SSA4, that arose from the whole genome duplication
YBL076C	10546	3627	1921	5132	5299	6278	27838	5784	7565	4229	15426	6469	8688	5980	7716	3663	2873	6832	YBL076C	ILS1,isoleucine--tRNA ligase ILS1	Cytoplasmic isoleucine-tRNA synthetase; target of the G1-specific inhibitor reveromycin A
YBL077W	0	0	0	0	0	0	0	3	0	0	0	0	0	0	0	1	0	1	YBL077W		Dubious open reading frame; unlikely to encode a functional protein, based on available experimental and comparative sequence data; partially overlaps the verified gene ILS1/YBL076C
YBL078C	223	193	67	209	179	310	1294	318	195	242	538	279	270	214	240	219	106	340	YBL078C	ATG8,APG8,AUT7,CVT5,ubiquitin-like protein ATG8	Component of autophagosomes and Cvt vesicles; regulator of Atg1p, targets it to autophagosomes; binds the Atg1p-Atg13p complex, triggering its vacuolar degradation; unique ubiquitin-like protein whose conjugation target is lipid phosphatidylethanolamine (PE); Atg8p-PE is anchored to membranes, is involved in phagophore expansion, and may mediate membrane fusion during autophagosome formation; dec…
YBL079W	898	909	157	1558	457	1559	2462	1879	607	1184	1260	1809	786	1531	616	974	192	1784	YBL079W	NUP170,NLE3	Subunit of the inner ring of the nuclear pore complex (NPC); contributes to NPC assembly and nucleocytoplasmic transport; both Nup170p and NUP157p are similar to human Nup155p; NUP170 has a paralog, NUP157, that arose from the whole genome duplication
YBL080C	109	278	19	394	53	499	361	590	84	406	185	528	120	431	81	287	34	555	YBL080C	PET112,glutamyl-tRNA(Gln) amidotransferase subunit PET112	Subunit of the trimeric GatFAB AmidoTransferase(AdT) complex; involved in the formation of Q-tRNAQ; mutation is functionally complemented by the bacterial GatB ortholog
YBL081W	257	457	45	1081	181	928	745	1269	155	525	363	865	265	754	158	376	61	1008	YBL081W		Non-essential protein of unknown function; null mutation results in a decrease in plasma membrane electron transport
YBL082C	186	264	36	385	94	757	516	367	181	347	393	443	302	592	201	288	71	485	YBL082C	ALG3,RHK1,dolichyl-P-Man:Man(5)GlcNAc(2)-PP-dolichol alpha-1,3-mannosyltransferase	Dolichol-P-Man dependent alpha(1-3) mannosyltransferase; involved in the synthesis of dolichol-linked oligosaccharide donor for N-linked glycosylation of proteins
YBL083C	1	21	0	64	0	35	0	104	0	10	1	64	0	32	1	14	0	46	YBL083C		Dubious open reading frame; unlikely to encode a functional protein, based on available experimental and comparative sequence data; overlaps verified ORF ALG3
YBL084C	164	449	38	614	109	672	583	830	113	461	285	602	189	416	120	340	33	638	YBL084C	CDC27,APC3,SNB1,anaphase promoting complex subunit CDC27	Subunit of the Anaphase-Promoting Complex/Cyclosome (APC/C); APC/C is a ubiquitin-protein ligase required for degradation of anaphase inhibitors, including mitotic cyclins, during the metaphase/anaphase transition
YBL085W	651	818	129	1023	304	1101	1618	1194	380	976	909	1091	538	917	414	778	146	1170	YBL085W	BOI1,BOB1,GIN7	Protein implicated in polar growth; functionally redundant with Boi2p; interacts with bud-emergence protein Bem1p; contains an SH3 (src homology 3) domain and a PH (pleckstrin homology) domain; relocalizes from bud neck to cytoplasm upon DNA replication stress; BOI1 has a paralog, BOI2, that arose from the whole genome duplication
YBL086C	309	727	60	960	214	1078	1082	1274	215	828	468	968	274	762	208	661	64	1089	YBL086C		Protein of unknown function; green fluorescent protein (GFP)-fusion protein localizes to the cell periphery
YBL087C	7730	5552	1615	8541	4603	12478	19389	9747	4584	5861	10230	9864	5996	10548	5354	5106	1816	10220	YBL087C	RPL23A,L14,L17aA,L23A,YL32,ribosomal 60S subunit protein L23A	Ribosomal 60S subunit protein L23A; homologous to mammalian ribosomal protein L23 and bacterial L14; RPL23A has a paralog, RPL23B, that arose from the whole genome duplication
YBL088C	102	487	20	773	66	851	251	1175	45	564	121	882	80	852	72	504	18	885	YBL088C	TEL1,DNA-binding protein kinase TEL1	Protein kinase primarily involved in telomere length regulation; contributes to cell cycle checkpoint control in response to DNA damage; acts with Red1p and Mec1p to promote interhomolog recombination by phosphorylation of Hop1; functionally redundant with Mec1p; regulates P-body formation induced by replication stress; homolog of human ataxia-telangiectasia mutated (ATM) gene, the gene responsib…
YBL089W	184	411	30	614	140	839	588	696	117	478	264	730	183	726	126	462	32	740	YBL089W	AVT5	Putative transporter; member of a family of seven S. cerevisiae genes (AVT1-7) related to vesicular GABA-glycine transporters; AVT5 has a paralog, AVT6, that arose from the whole genome duplication
YBL090W	364	515	69	682	254	953	1073	1075	330	537	542	969	396	1030	324	533	100	853	YBL090W	MRP21,MRP50,mitochondrial 37S ribosomal protein MRP21	Mitochondrial ribosomal protein of the small subunit; MRP21 exhibits genetic interactions with mutations in the COX2 and COX3 mRNA 5'-untranslated leader sequences
YBL091C	1915	1566	395	2469	1213	3070	5714	3258	1250	1778	2922	2883	1770	2904	1481	1381	609	2862	YBL091C	MAP2	Methionine aminopeptidase; catalyzes the cotranslational removal of N-terminal methionine from nascent polypeptides; function is partially redundant with that of Map1p
YBL091C-A	193	270	36	380	125	558	567	479	128	309	277	421	191	452	159	269	62	473	YBL091C-A	SCS22,phospholipid metabolism-regulating protein SCS22	Protein involved in regulation of phospholipid metabolism; one of 6 proteins (Ist2p, Scs2p, Scs22p, Tcb1p, Tcb2p, Tcb3p) that connect ER to the plasma membrane (PM) and regulate PM phosphatidylinositol-4-phosphate (PI4P) levels by controlling access of Sac1p phosphatase to its substrate PI4P in the PM; similar to D. melanogaster inturned protein; SCS22 has a paralog, SCS2, that arose from the who…
YBL092W	25586	13418	5386	21190	14246	27828	63739	27046	15923	15301	30976	25709	21309	22621	17641	11807	7216	25244	YBL092W	RPL32,L32,L32e,ribosomal 60S subunit protein L32	Ribosomal 60S subunit protein L32; overexpression disrupts telomeric silencing; homologous to mammalian ribosomal protein L32, no bacterial homolog
YBL093C	361	614	87	1232	269	1185	1316	1418	251	739	716	1407	383	1221	267	618	137	1416	YBL093C	ROX3,MED19,NUT3,SSN7,SSX2	Subunit of the RNA polymerase II mediator complex; associates with core polymerase subunits to form the RNA polymerase II holoenzyme
YBL094C	0	11	1	33	0	10	1	62	0	15	0	44	0	24	0	8	0	30	YBL094C		Dubious open reading frame; unlikely to encode a functional protein, based on available experimental and comparative sequence data; partially overlaps uncharacterized ORF YBL095W
YBL095W	73	552	17	943	59	1156	351	1403	57	598	213	1364	93	1384	74	673	31	1185	YBL095W		Putative protein of unknown function; likely functions in cristae junction formation; the authentic, non-tagged protein is detected in highly purified mitochondria in high-throughput studies
YBL096C	0	6	0	18	0	11	1	31	0	6	0	21	0	16	0	6	0	18	YBL096C		Non-essential protein of unknown function
YBL097W	301	177	65	312	177	307	935	473	184	221	396	302	250	282	225	185	80	323	YBL097W	BRN1	Subunit of the condensin complex; required for chromosome condensation and for clustering of tRNA genes at the nucleolus; may influence multiple aspects of chromosome transmission
YBL098W	438	442	53	364	204	714	714	449	271	365	411	609	336	629	351	458	60	514	YBL098W	BNA4,kynurenine 3-monooxygenase	Kynurenine 3-mono oxygenase; required for the de novo biosynthesis of NAD from tryptophan via kynurenine; expression regulated by Hst1p; putative therapeutic target for Huntington disease
YBL099W	7155	2429	1661	2752	4544	4703	31155	4578	5500	2711	12221	3185	7640	3297	6418	2260	2371	3350	YBL099W	ATP1,F1F0 ATP synthase subunit alpha	Alpha subunit of the F1 sector of mitochondrial F1F0 ATP synthase; which is a large, evolutionarily conserved enzyme complex required for ATP synthesis; F1 translationally regulates ATP6 and ATP8 expression to achieve a balanced output of ATP synthase genes encoded in nucleus and mitochondria; phosphorylated; N-terminally propionylated in vivo
YBL100C	0	0	0	0	0	3	0	0	0	1	0	0	0	2	0	3	0	0	YBL100C		Dubious open reading frame; unlikely to encode a functional protein, based on available experimental and comparative sequence data; almost completely overlaps the 5' end of ATP1
YBL100W-A	0	0	0	0	0	0	0	0	0	0	0	0	0	0	0	0	0	0	YBL100W-A	TY2A_B,YBL101W-A,gag protein	Retrotransposon TYA Gag gene co-transcribed with TYB Pol; translated as TYA or TYA-TYB polyprotein; Gag is a nucleocapsid protein that is the structural constituent of virus-like particles (VLPs); similar to retroviral Gag
YBL100W-B	6	11	3	11	2	13	7	23	1	15	7	10	1	11	1	16	0	22	YBL100W-B	TY2B_B,YBL101W-B,gag-pol fusion protein	Retrotransposon TYA Gag and TYB Pol genes; transcribed/translated as one unit; polyprotein is processed to make a nucleocapsid-like protein (Gag), reverse transcriptase (RT), protease (PR), and integrase (IN); similar to retroviral genes
YBL100W-C	2	2	1	4	1	3	2	5	0	4	3	6	2	9	3	1	0	6	YBL100W-C	YBL101W-C	Putative protein of unknown function; identified by gene-trapping, microarray-based expression analysis, and genome-wide homology searching
YBL101C	698	981	87	918	409	1737	1741	1201	383	1039	734	1157	662	1450	454	1010	147	1275	YBL101C	ECM21,ART2	Protein involved in regulating endocytosis of plasma membrane proteins; identified as a substrate for ubiquitination by Rsp5p and deubiquitination by Ubp2p; promoter contains several Gcn4p binding elements; ECM21 has a paralog, CSR2, that arose from the whole genome duplication
YBL102W	549	616	140	943	387	1418	2125	1077	351	769	969	1141	591	1188	444	645	161	1093	YBL102W	SFT2	Tetra-spanning membrane protein found mostly in the late Golgi; non-essential; can suppress some sed5 alleles; may be part of the transport machinery, but precise function is unknown; similar to mammalian syntaxin 5
YBL103C	255	424	56	580	139	663	816	591	153	490	417	687	254	583	201	397	64	658	YBL103C	RTG3	bHLH/Zip transcription factor for retrograde (RTG) and TOR pathways; forms a complex with another bHLH/Zip protein, Rtg1p, to activate the pathways; target of Hog1p
YBL104C	299	437	56	670	165	844	839	843	186	504	443	799	274	843	183	474	95	817	YBL104C	SEA4,YBL103C-A	Subunit of the SEA (Seh1-associated) complex; SEA is a coatomer-related complex that associates dynamically with the vacuole; has an N-terminal beta-propeller fold and a C-terminal RING motif; promoter contains multiple GCN4 binding sites
YBL105C	765	577	163	915	461	1074	2503	1232	532	830	1179	1054	703	925	672	742	192	1175	YBL105C	PKC1,CLY15,CLY5,CLY7,HPO2,STT1,protein kinase C	Protein serine/threonine kinase; essential for cell wall remodeling during growth; localized to sites of polarized growth and the mother-daughter bud neck; homolog of the alpha, beta, and gamma isoforms of mammalian protein kinase C (PKC)
YBL106C	100	208	32	563	34	307	375	643	72	210	315	707	91	452	55	168	41	700	YBL106C	SRO77,SNI2,SOP2	Protein with roles in exocytosis and cation homeostasis; functions in docking and fusion of post-Golgi vesicles with plasma membrane; regulates cell proliferation and colony development via the Rho1-Tor1 pathway; interacts with SNARE protein Sec9p; homolog of Drosophila lethal giant larvae tumor suppressor; SRO77 has a paralog, SRO7, that arose from the whole genome duplication
YBL107C	219	527	35	706	201	963	561	960	225	722	338	876	283	926	240	598	49	862	YBL107C	MIX23,MIC23	Mitochondrial intermembrane space protein of unknown function; imported via the MIA import machinery; contains an unusual twin cysteine motif (CX13C CX14C)
YBL107W-A	0	2	0	1	0	1	0	10	0	3	0	0	0	1	0	0	0	0	YBL107W-A		Dubious open reading frame; unlikely to encode a functional protein, based on available experimental and comparative sequence data; completely overlaps the Ty2 LTR YBLWdelta2; YBL107W-A has a paralog, YER138W-A, that arose from a single-locus duplication
YBL108C-A	0	0	0	0	0	0	0	0	0	0	0	0	0	0	0	0	0	0	YBL108C-A	PAU9,seripauperin PAU9	Protein of unknown function; member of the seripauperin multigene family encoded mainly in subtelomeric regions
YBL108W	1	1	0	1	0	1	0	0	0	1	0	0	1	1	0	1	0	0	YBL108W		Dubious open reading frame; unlikely to encode a functional protein, based on available experimental and comparative sequence data
YBL109W	0	3	0	5	0	2	1	6	0	1	0	0	0	4	0	1	0	6	YBL109W		Dubious open reading frame; unlikely to encode a functional protein, based on available experimental and comparative sequence data
YBL111C	0	0	0	0	0	1	0	3	1	0	0	1	0	0	0	1	0	0	YBL111C		Helicase-like protein encoded within the telomeric Y' element; relocalizes from mitochondrion to cytoplasm upon DNA replication stress
YBL112C	0	0	0	0	0	0	0	0	0	0	0	0	0	0	0	0	0	0	YBL112C		Putative protein of unknown function; YBL112C is contained within TEL02L
YBL113C	0	59	0	90	0	112	3	132	0	72	0	69	1	113	0	54	1	80	YBL113C		Helicase-like protein encoded within the telomeric Y' element
YBL113W-A	0	0	0	0	0	0	0	1	0	0	0	0	0	0	0	0	0	2	YBL113W-A		Dubious open reading frame; unlikely to encode a functional protein, based on available experimental and comparative sequence data; identified by gene-trapping, microarray-based expression analysis, and genome-wide homology searching
YBR001C	642	929	96	852	391	1816	2142	1677	408	1020	749	1230	527	1368	505	899	100	1054	YBR001C	NTH2,alpha,alpha-trehalase NTH2	Putative neutral trehalase, required for thermotolerance; may mediate resistance to other cellular stresses; NTH2 has a paralog, NTH1, that arose from the whole genome duplication
YBR002C	300	746	65	1071	220	1630	1075	1336	177	780	551	1190	260	1365	188	792	111	1196	YBR002C	RER2	Cis-prenyltransferase involved in dolichol synthesis; major enzyme of polyprenol synthesis in both the endoplasmic reticulum (ER) and in lipid droplets; participates in ER protein sorting
YBR003W	347	727	49	822	259	1327	1015	1233	256	885	483	1128	406	1226	329	728	76	1080	YBR003W	COQ1,trans-hexaprenyltranstransferase	Hexaprenyl pyrophosphate synthetase; catalyzes the first step in ubiquinone (coenzyme Q) biosynthesis
YBR004C	193	330	45	638	128	692	539	754	154	403	312	792	159	657	133	372	23	848	YBR004C	GPI18,FMP44	Functional ortholog of human PIG-V; PIG-V is a mannosyltransferase that transfers the second mannose in glycosylphosphatidylinositol biosynthesis; the authentic, non-tagged protein was localized to mitochondria
YBR005W	137	495	46	893	61	888	794	1045	89	480	522	1136	162	859	88	434	80	1138	YBR005W	RCR1,SSH6	Protein of the ER membrane involved in cell wall chitin deposition; may function in the endosomal-vacuolar trafficking pathway, helping determine whether plasma membrane proteins are degraded or routed to the plasma membrane; RCR1 has a paralog, RCR2, that arose from the whole genome duplication
YBR006W	166	326	48	635	128	656	1033	1008	184	437	666	1044	298	565	211	337	115	1100	YBR006W	UGA2,UGA5,succinate-semialdehyde dehydrogenase (NAD(P)(+))	Succinate semialdehyde dehydrogenase; involved in the utilization of gamma-aminobutyrate (GABA) as a nitrogen source; part of the 4-aminobutyrate and glutamate degradation pathways; localized to the cytoplasm
YBR007C	203	383	36	550	117	653	606	676	138	440	268	740	202	625	167	428	42	674	YBR007C	DSF2	Deletion suppressor of mpt5 mutation; relocalizes from bud neck to cytoplasm upon DNA replication stress
YBR008C	6	674	5	1121	3	1622	22	1433	3	724	16	1174	8	1383	7	660	4	1182	YBR008C	FLR1	Plasma membrane transporter of the major facilitator superfamily; member of the 12-spanner drug:H(+) antiporter DHA1 family; involved in efflux of fluconazole, diazaborine, benomyl, methotrexate, and other drugs; expression induced in cells treated with the mycotoxin patulin; relocalizes from nucleus to plasma membrane upon DNA replication stress
YBR009C	3156	5490	668	9444	2304	10948	10541	10990	1950	5893	5165	9866	3122	10018	2340	5758	931	9676	YBR009C	HHF1,histone H4	Histone H4; core histone protein required for chromatin assembly and chromosome function; one of two identical histone proteins (see also HHF2); contributes to telomeric silencing; N-terminal domain involved in maintaining genomic integrity
YBR010W	5794	8425	1049	10989	4280	19059	17946	13340	4160	9100	9052	14129	7127	16616	4280	8956	1075	11853	YBR010W	HHT1,BUR5,SIN2,histone H3	Histone H3; core histone protein required for chromatin assembly, part of heterochromatin-mediated telomeric and HM silencing; one of two identical histone H3 proteins (see HHT2); regulated by acetylation, methylation, and phosphorylation; H3K14 acetylation plays an important role in the unfolding of strongly positioned nucleosomes during repair of UV damage
YBR011C	16954	3302	3142	5031	9675	6390	40587	5941	11670	3962	21948	6333	16659	5692	12695	3485	4072	6679	YBR011C	IPP1,PPA1,inorganic diphosphatase IPP1	Cytoplasmic inorganic pyrophosphatase (PPase); homodimer that catalyzes the rapid exchange of oxygens from Pi with water, highly expressed and essential for viability, active-site residues show identity to those from E. coli PPase
YBR012C	64	333	3	222	12	243	12	327	26	234	12	256	33	358	34	241	3	205	YBR012C		Dubious open reading frame; unlikely to encode a functional protein, based on available experimental and comparative sequence data; expression induced by iron-regulated transcriptional activator Aft2p
YBR012W-A	0	0	0	0	0	0	0	0	0	0	0	0	0	0	0	0	0	0	YBR012W-A	gag protein	Retrotransposon TYA Gag gene co-transcribed with TYB Pol; translated as TYA or TYA-TYB polyprotein; Gag is a nucleocapsid protein that is the structural constituent of virus-like particles (VLPs); similar to retroviral Gag
YBR012W-B	4	15	2	10	2	10	5	6	3	17	1	9	5	14	9	14	0	8	YBR012W-B	gag-pol fusion protein	Retrotransposon TYA Gag and TYB Pol genes; transcribed/translated as one unit; polyprotein is processed to make a nucleocapsid-like protein (Gag), reverse transcriptase (RT), protease (PR), and integrase (IN); similar to retroviral genes
YBR013C	114	181	21	302	95	359	487	495	72	166	262	325	150	276	110	159	43	360	YBR013C		Putative protein of unknown function; haploid deletion mutant exhibits synthetic phenotype with alpha-synuclein
YBR014C	554	535	92	960	402	998	2091	1290	441	630	995	1167	559	973	479	597	134	1180	YBR014C	GRX7,glutathione-disulfide reductase GRX7	Cis-golgi localized monothiol glutaredoxin; more similar in activity to dithiol than other monothiol glutaredoxins; involved in the oxidative stress response; does not bind metal ions; GRX7 has a paralog, GRX6, that arose from the whole genome duplication
YBR015C	1356	1095	306	1485	682	1947	4186	1772	1013	1305	2143	1810	1334	1724	1043	1098	452	1885	YBR015C	MNN2,CRV4,LDB8,TTP1	Alpha-1,2-mannosyltransferase; responsible for addition of the first alpha-1,2-linked mannose to form the branches on the mannan backbone of oligosaccharides, localizes to an early Golgi compartment
YBR016W	958	501	284	898	670	840	3729	1148	613	559	1761	920	966	747	565	413	332	1010	YBR016W		Tail-anchored plasma membrane protein with a conserved CYSTM module; predicted to be palmitoylated; has similarity to hydrophilins, which are involved in the adaptive response to hyperosmotic conditions; YBR016W has a paralog, YDL012C, that arose from the whole genome duplication
YBR017C	1332	1059	292	1525	808	1946	4159	1981	967	1284	2183	1948	1177	1817	1011	1160	359	1944	YBR017C	KAP104	Transportin or cytosolic karyopherin beta 2; functions in the rg-nuclear localization signal-mediated nuclear import/reimport of mRNA-binding proteins Nab2p and Hrp1p; regulates asymmetric protein synthesis in daughter cells during mitosis
YBR018C	13	118	2	114	6	273	17	177	8	144	13	167	14	191	6	142	0	152	YBR018C	GAL7,UDP-glucose:hexose-1-phosphate uridylyltransferase	Galactose-1-phosphate uridyl transferase; synthesizes glucose-1-phosphate and UDP-galactose from UDP-D-glucose and alpha-D-galactose-1-phosphate in the second step of galactose catabolism
YBR019C	6	69	0	69	3	130	19	111	10	57	16	112	8	132	7	87	2	106	YBR019C	GAL10,bifunctional UDP-glucose 4-epimerase/aldose 1-epimerase	UDP-glucose-4-epimerase; catalyzes the interconversion of UDP-galactose and UDP-D-glucose in galactose metabolism; also catalyzes the conversion of alpha-D-glucose or alpha-D-galactose to their beta-anomers
YBR020W	3	162	0	205	1	324	3	302	1	134	0	234	3	233	0	149	0	185	YBR020W	GAL1,galactokinase	Galactokinase; phosphorylates alpha-D-galactose to alpha-D-galactose-1-phosphate in the first step of galactose catabolism; expression regulated by Gal4p; GAL1 has a paralog, GAL3, that arose from the whole genome duplication
YBR021W	100	165	25	462	63	571	587	683	107	302	315	673	103	445	99	292	41	617	YBR021W	FUR4	Plasma membrane localized uracil permease; expression is tightly regulated by uracil levels and environmental cues; conformational alterations induced by unfolding or substrate binding result in Rsp5p-mediated ubiquitination and degradation
YBR022W	195	326	47	497	126	699	635	584	156	364	330	584	232	522	164	369	93	549	YBR022W	POA1	Phosphatase that is highly specific for ADP-ribose 1''-phosphate; a tRNA splicing metabolite; may have a role in regulation of tRNA splicing
YBR023C	877	947	189	1314	444	1764	2821	1503	614	1124	1492	1712	704	1499	638	1000	273	1793	YBR023C	CHS3,CAL1,CSD2,DIT101,KTI2,chitin synthase CHS3	Chitin synthase III; catalyzes the transfer of N-acetylglucosamine (GlcNAc) to chitin; required for synthesis of the majority of cell wall chitin, the chitin ring during bud emergence, and spore wall chitosan; contains overlapping di-leucine and di-acidic signals that mediate, respectively, intracellular trafficking by AP-1 and trafficking to plasma membrane by exomer complex; requires AP-3 compl…
YBR024W	210	189	40	273	140	393	796	360	177	276	405	357	289	382	234	248	70	348	YBR024W	SCO2	Protein anchored to mitochondrial inner membrane; may have a redundant function with Sco1p in delivery of copper to cytochrome c oxidase; interacts with Cox2p; SCO2 has a paralog, SCO1, that arose from the whole genome duplication
YBR025C	10825	3740	1831	4697	5862	6893	23950	4829	6321	3816	12292	5658	7224	5904	6873	3308	2184	5917	YBR025C	OLA1	P-loop ATPase with similarity to human OLA1 and bacterial YchF; identified as specifically interacting with the proteasome; null mutant displays increased translation rate and increased readthrough of premature stop codons; protein abundance increases in response to hydrogen peroxide and to DNA replication stress
YBR026C	1076	767	239	1143	684	1323	4055	1692	861	828	1793	1451	1171	1058	904	713	284	1416	YBR026C	ETR1,MRF1,MRF1'	2-enoyl thioester reductase; member of the medium chain dehydrogenase/reductase family; localized to in mitochondria, where it has a probable role in fatty acid synthesis
YBR027C	8	114	0	226	5	184	25	478	2	96	15	281	7	263	6	135	0	252	YBR027C		Dubious open reading frame; unlikely to encode a functional protein, based on available experimental and comparative sequence data
YBR028C	386	647	53	725	209	1166	1050	901	270	744	424	987	290	1037	299	694	62	923	YBR028C	YPK3,putative protein kinase YPK3	AGC kinase; phosphorylated by cAMP-dependent protein kinase (PKA) in a TORC1-dependent manner
YBR029C	664	600	240	1683	344	1156	4172	2091	484	826	1948	1691	599	924	459	638	285	1964	YBR029C	CDS1,CDG1,phosphatidate cytidylyltransferase	Phosphatidate cytidylyltransferase (CDP-diglyceride synthetase); an enzyme that catalyzes that conversion of CTP + phosphate into diphosphate + CDP-diaclglyerol, a critical step in the synthesis of all major yeast phospholipids
YBR030W	167	432	27	897	86	850	468	1339	87	517	224	1094	131	706	134	440	53	1072	YBR030W	RKM3	Ribosomal lysine methyltransferase; specific for monomethylation of Rpl42ap and Rpl42bp (lysine 40); nuclear SET domain containing protein; relocalizes to the cytosol in response to hypoxia
YBR031W	5115	5203	1216	9874	3154	10200	11107	16830	3404	5741	6395	12694	5617	10241	3565	4736	1510	11766	YBR031W	RPL4A,L2A,L4,L4A,YL2,ribosomal 60S subunit protein L4A,rp2	Ribosomal 60S subunit protein L4A; N-terminally acetylated; homologous to mammalian ribosomal protein L4 and bacterial L4; RPL4A has a paralog, RPL4B, that arose from the whole genome duplication
YBR032W	0	4	0	0	0	18	1	3	0	2	0	14	1	5	0	0	0	1	YBR032W		Dubious open reading frame; unlikely to encode a functional protein, based on available experimental and comparative sequence data
YBR033W	5	42	4	55	11	126	38	81	15	64	49	118	24	113	7	67	7	151	YBR033W	EDS1	Putative zinc cluster protein, predicted to be a transcription factor; not an essential gene; EDS1 has a paralog, RGT1, that arose from the whole genome duplication
YBR034C	781	805	188	1401	449	2194	2365	1856	520	1032	1228	1985	682	2299	471	928	268	1766	YBR034C	HMT1,HCP1,ODP1,RMT1,protein-arginine omega-N methyltransferase HMT1	Nuclear SAM-dependent mono- and asymmetric methyltransferase; modifies hnRNPs, including Npl3p and Hrp1p, affecting their activity and nuclear export; methylates U1 snRNP protein Snp1p and ribosomal protein Rps2p; interacts genetically with genes encoding components of Rpd3(L) and this interaction is important for Rpd3 recruitment to the subtelomeric region.
YBR035C	1535	944	345	1155	1039	2028	5385	1767	1029	987	2538	1730	1473	1560	1156	852	451	1477	YBR035C	PDX3,pyridoxamine-phosphate oxidase PDX3	Pyridoxine (pyridoxamine) phosphate oxidase; has homologs in E. coli and Myxococcus xanthus; transcription is under the general control of nitrogen metabolism
YBR036C	1362	1514	289	1995	778	3386	4271	2374	874	1901	2027	2561	1216	2611	943	1481	342	2426	YBR036C	CSG2,CLS2,mannosylinositol phosphorylceramide synthase regulatory subunit	Endoplasmic reticulum membrane protein; required for mannosylation of inositolphosphorylceramide and for growth at high calcium concentrations; protein abundance increases in response to DNA replication stress
YBR037C	473	740	64	826	303	1464	1284	1225	294	757	530	1052	483	1318	363	630	109	864	YBR037C	SCO1,PET161	Copper-binding protein of mitochondrial inner membrane; required for cytochrome c oxidase activity and respiration; may function to deliver copper to cytochrome c oxidase; similar to thioredoxins; SCO1 has a paralog, SCO2, that arose from the whole genome duplication
YBR038W	1215	777	270	990	793	1796	4053	1329	921	1108	1964	1457	1197	1248	914	899	331	1338	YBR038W	CHS2,chitin synthase CHS2	Chitin synthase II; catalyzes transfer of N-acetylglucosamine (GlcNAc) to chitin upon activation of zymogenic form; required for chitin synthesis in the primary septum during cytokinesis; localization regulated by Cdk1p during mitosis; phosphorylation by Dbf2p kinase regulates its dynamics and chitin synthesis during cytokinesis
YBR039W	2505	775	536	1342	1432	1330	9932	1970	1762	891	3542	1358	2116	862	2072	695	561	1517	YBR039W	ATP3,F1F0 ATP synthase subunit gamma	Gamma subunit of the F1 sector of mitochondrial F1F0 ATP synthase; F1F0 ATP synthase is a large, evolutionarily conserved enzyme complex required for ATP synthesis
YBR040W	3	11	0	50	2	18	7	90	0	15	6	59	5	31	4	21	0	63	YBR040W	FIG1	Integral membrane protein required for efficient mating; may participate in or regulate the low affinity Ca2+ influx system, which affects intracellular signaling and cell-cell fusion during mating
YBR041W	670	738	111	770	395	1351	2216	1061	515	923	1007	1148	556	1090	492	720	143	1101	YBR041W	FAT1,long-chain fatty acid transporter FAT1	Very long chain fatty acyl-CoA synthetase and fatty acid transporter; activates imported fatty acids with a preference for very long lengths (C20-C26); has a separate function in the transport of long chain fatty acids
YBR042C	371	615	71	1041	213	1181	930	1176	247	758	415	1156	277	953	254	663	60	1110	YBR042C	CST26,PSI1	Putative transferase involved in phospholipid biosynthesis; required for incorporation of stearic acid into phosphatidylinositol; affects chromosome stability when overexpressed; CST26 has a paralog, YDR018C, that arose from the whole genome duplication
YBR043C	138	601	40	1162	75	1291	427	1507	85	764	286	1499	134	1241	78	663	57	1517	YBR043C	QDR3,AQR2	Multidrug transporter of the major facilitator superfamily; member of the 12-spanner drug:H(+) antiporter DHA1 family; has a role in polyamine homeostasis; involved in spore wall asembly; sequence similarity to DTR1 and QDR1, and the triple mutant dtr1 qdr1 qdr3 exhibits reduced dityrosine fluorescence relative to the single mutants; expression is upregulated under polyamine stress; required for …
YBR044C	133	505	22	712	68	858	363	900	79	683	211	884	132	846	96	556	26	862	YBR044C	TCM62	Protein involved in assembly of the succinate dehydrogenase complex; mitochondrial; putative chaperone
YBR045C	15	69	3	85	8	86	28	123	13	75	35	172	8	115	10	83	13	176	YBR045C	GIP1,protein phosphatase regulator GIP1	Meiosis-specific regulatory subunit of the Glc7p protein phosphatase; regulates spore wall formation and septin organization, required for expression of some late meiotic genes and for normal localization of Glc7p
YBR046C	640	353	112	324	406	600	2168	443	516	483	1032	458	857	582	714	426	201	541	YBR046C	ZTA1	NADPH-dependent quinone reductase; GFP-tagged protein localizes to the cytoplasm and nucleus; has similarity to E. coli quinone oxidoreductase and to human zeta-crystallin
YBR047W	124	212	8	152	43	258	108	205	45	211	69	247	103	374	59	184	12	218	YBR047W	FMP23	Putative protein of unknown function; proposed to be involved in iron or copper homeostasis; the authentic, non-tagged protein is detected in highly purified mitochondria in high-throughput studies
YBR048W	10698	4160	2040	6344	5891	8684	24692	6626	5147	3569	10631	5975	6885	5404	5702	3538	2195	6709	YBR048W	RPS11B,S11B,S17,S18B,YS12,ribosomal 40S subunit protein S11B,rp41B	Protein component of the small (40S) ribosomal subunit; homologous to mammalian ribosomal protein S11 and bacterial S17; RPS11B has a paralog, RPS11A, that arose from the whole genome duplication
YBR049C	1534	738	349	1028	883	1193	4507	1214	943	868	2010	1138	1282	899	1013	694	415	1185	YBR049C	REB1,DNA-binding protein REB1,GRF2	RNA polymerase I enhancer binding protein; DNA binding protein that binds to genes transcribed by both RNA polymerase I and RNA polymerase II; required for termination of RNA polymerase I transcription; Reb1p bound to DNA acts to block RNA polymerase II readthrough transcription
YBR050C	6	49	0	55	15	103	22	84	16	51	17	87	15	94	9	54	3	80	YBR050C	REG2,protein phosphatase regulator REG2	Regulatory subunit of the Glc7p type-1 protein phosphatase; involved with Reg1p, Glc7p, and Snf1p in regulation of glucose-repressible genes, also involved in glucose-induced proteolysis of maltose permease; REG2 has a paralog, REG1, that arose from the whole genome duplication
YBR051W	0	1	1	1	1	2	0	3	0	2	1	5	1	7	2	2	0	10	YBR051W		Dubious open reading frame; unlikely to encode a functional protein, based on available experimental and comparative sequence data; partially overlaps the REG2/YBR050C regulatory subunit of the Glc7p type-1 protein phosphatase
YBR052C	1381	1338	303	1821	954	2556	5318	3151	1094	1349	2291	2390	1378	2003	1252	1259	465	2234	YBR052C	RFS1	Protein of unknown function; member of a flavodoxin-like fold protein family that includes Pst2p and Ycp4p; green fluorescent protein (GFP)-fusion protein localizes to the cytoplasm in a punctate pattern; RFS1 has a paralog, PST2, that arose from the whole genome duplication
YBR053C	621	904	143	1230	457	1912	2718	2105	488	950	1352	1593	823	1416	611	920	184	1677	YBR053C		Putative protein of unknown function; induced by cell wall perturbation
YBR054W	681	505	134	698	572	1413	5028	1370	833	1376	1917	1720	1295	1201	1034	943	266	1606	YBR054W	YRO2	Protein with a putative role in response to acid stress; null mutant is sensitive to acetic acid; transcription is regulated by Haa1p and induced in the presence of acetic acid; protein observed in plasma membrane foci in the presence of acetic acid; the authentic, non-tagged protein is detected in a phosphorylated state in highly purified mitochondria in high-throughput studies
YBR055C	316	654	56	968	193	1186	1009	1374	229	720	498	1223	239	1103	259	728	64	1065	YBR055C	PRP6,RNA6,TSM7269	Splicing factor; component of the U4/U6-U5 snRNP complex
YBR056C-B	3	5	0	8	3	3	4	7	0	4	1	6	0	6	1	2	0	2	YBR056C-B		Dubious open reading frame; unlikely to encode a functional protein, based on available experimental and comparative sequence data; almost completely overlaps the dubious ORF YBR056W-A
YBR056W	672	830	144	1193	453	1372	3254	2048	682	1075	1833	1875	915	1366	749	904	325	1825	YBR056W	17-beta-hydroxysteroid dehydrogenase-like protein	Putative glycoside hydrolase of the mitochondrial intermembrane space
YBR056W-A	57	128	188	592	22	126	2592	518	17	100	1016	798	52	201	32	125	241	915	YBR056W-A		Protein of unknown function; mRNA identified as translated by ribosome profiling data; partially overlaps dubious ORF YBR056C-B; YBR056W-A has a paralog, YDR034W-B, that arose from the whole genome duplication
YBR057C	437	652	76	1013	230	1094	1019	1299	198	718	492	1113	342	909	277	625	64	1090	YBR057C	MUM2,SPOT8	Protein essential for meiotic DNA replication and sporulation; cytoplasmic protein; subunit of the MIS complex which controls mRNA methylation during during the induction of sporulation; also interacts with Orc2p, which is a component of the origin recognition complex
YBR058C	733	504	118	778	423	1067	2248	837	523	630	1147	1044	672	844	639	560	200	1067	YBR058C	UBP14,GID6	Ubiquitin-specific protease; specifically disassembles unanchored ubiquitin chains; involved in fructose-1,6-bisphosphatase (Fbp1p) degradation; similar to human isopeptidase T
YBR058C-A	609	687	103	1273	402	1223	1781	1768	382	741	937	1538	575	1132	459	614	136	1439	YBR058C-A	TSC3	Protein that stimulates the activity of serine palmitoyltransferase; involved in sphingolipid biosynthesis; Lcb1p and Lcb2p are the two components of serine palmitoyltransferase
YBR059C	1041	734	262	1176	666	1316	3601	1676	731	895	1645	1397	1067	1077	792	663	314	1522	YBR059C	AKL1,serine/threonine protein kinase AKL1	Ser-Thr protein kinase; member (with Ark1p and Prk1p) of the Ark kinase family; involved in endocytosis and actin cytoskeleton organization
YBR060C	316	532	52	803	172	894	852	1098	173	499	404	884	215	666	162	497	69	804	YBR060C	ORC2,RRR1,SIR5,origin recognition complex subunit 2	Subunit of the origin recognition complex (ORC); ORC directs DNA replication by binding to replication origins and is also involved in transcriptional silencing; interacts with Spp1p and with trimethylated histone H3; phosphorylated by Cdc28p
YBR061C	390	323	76	662	227	730	1359	684	262	421	623	649	299	605	317	337	97	677	YBR061C	TRM7	2'-O-ribose methyltransferase; methylates the 2'-O-ribose of tRNA-Phe, tRNA-Trp, and tRNA-Leu at positions C32 and N34 of the tRNA anticodon loop; crucial biological role likely modification of tRNA-Phe; interacts with Trm732p and Rtt10p in 2'-O-methylation of C32 and N34 substrate tRNAs, respectively; functionally complemented by human FTSJ1
YBR062C	322	491	77	827	210	944	1035	1188	224	568	546	833	306	687	242	470	111	963	YBR062C		Protein of unknown function that interacts with Msb2p; may play a role in activation of the filamentous growth pathway
YBR063C	6	324	1	633	5	599	8	962	3	352	10	746	6	695	1	372	1	744	YBR063C		Putative protein of unknown function; YBR063C is not an essential gene
YBR064W	0	1	0	6	0	4	0	4	0	0	0	8	0	5	0	0	0	3	YBR064W		Dubious open reading frame; unlikely to encode a functional protein, based on available experimental and comparative sequence data; partially overlaps the uncharacterized ORF YBR063C
YBR065C	187	106	54	115	156	174	661	109	119	150	278	139	175	137	142	139	54	196	YBR065C	ECM2,SLT11	Pre-mRNA splicing factor; facilitates the cooperative formation of U2/U6 helix II in association with stem II in the spliceosome, function may be regulated by Slu7p
YBR066C	273	575	70	1000	187	919	929	1230	192	741	550	1094	312	808	239	635	124	1282	YBR066C	NRG2	Transcriptional repressor; mediates glucose repression and negatively regulates filamentous growth; activated in stochastic pulses of nuclear localization in response to low glucose
YBR067C	3850	2543	967	4952	2088	4515	11520	5656	2273	2518	4691	4101	4000	4095	2266	1718	836	4241	YBR067C	TIP1	Major cell wall mannoprotein with possible lipase activity; transcription is induced by heat- and cold-shock; member of the Srp1p/Tip1p family of serine-alanine-rich proteins
YBR068C	2596	5017	362	5683	1390	11687	6213	5908	1770	6023	3332	6717	1844	7169	1638	5414	573	7566	YBR068C	BAP2,branched-chain amino acid permease BAP2	High-affinity leucine permease; functions as a branched-chain amino acid permease involved in uptake of leucine, isoleucine and valine; contains 12 predicted transmembrane domains; BAP2 has a paralog, BAP3, that arose from the whole genome duplication
YBR069C	1851	1700	332	2178	852	3618	3656	2207	1203	2127	2266	2667	1511	2794	1125	1658	427	2771	YBR069C	TAT1,TAP1,VAP1,amino acid transporter TAT1	Amino acid transporter for valine, leucine, isoleucine, and tyrosine; low-affinity tryptophan and histidine transporter; overexpression confers FK506 and FTY720 resistance; protein abundance increases in response to DNA replication stress
YBR070C	214	530	43	812	167	1055	701	1249	146	466	377	1022	181	834	137	504	40	877	YBR070C	ALG14,N-acetylglucosaminyldiphosphodolichol N-acetylglucosaminyltransferase anchoring subunit ALG14	Component of UDP-GlcNAc transferase; required for the second step of dolichyl-linked oligosaccharide synthesis; anchors the catalytic subunit Alg13p to the ER membrane; similar to bacterial and human glycosyltransferases
YBR071W	399	536	111	916	230	1142	1272	892	298	875	771	1132	525	762	298	618	120	1143	YBR071W		Protein of unknown function found in the cytoplasm and bud neck; mRNA expression may be regulated by the cell cycle and/or cell wall stress; overexpression of YBR071W affects endocytic protein trafficking
YBR072C-A	1	4	0	7	1	14	5	11	0	8	1	12	1	13	1	7	3	14	YBR072C-A		Putative protein of unknown function; identified by fungal homology and RT-PCR
YBR072W	433	335	213	951	369	720	4505	1484	679	634	2792	1824	2633	1787	1025	581	1071	3590	YBR072W	HSP26,chaperone protein HSP26	Small heat shock protein (sHSP) with chaperone activity; forms hollow, sphere-shaped oligomers that suppress unfolded proteins aggregation; long-lived protein that is preferentially retained in mother cells and forms cytoplasmic foci; oligomer activation requires heat-induced conformational change; also has mRNA binding activity
YBR073W	713	833	120	1205	370	1341	1762	1620	447	1024	906	1537	623	1374	457	910	133	1675	YBR073W	RDH54,DNA-dependent ATPase RDH54,TID1	DNA-dependent ATPase; DNA recombination/repair translocase, supercoils DNA and promotes DNA strand opening; stimulates strand exchange by modifying dsDNA topology; involved in recombinational repair of DNA double-strand breaks (DSBs) during mitosis and meiosis; phosphorylated in Mec1p-, Rad53p-dependent way in response to one DSB; contributes to remodelling of nucleosomes; proposed to be involved…
YBR074W	767	805	117	1055	427	1553	2132	1453	574	942	1145	1443	712	1500	593	905	187	1295	YBR074W	PFF1,YBR075W	Multi-spanning vacuolar membrane protease; glycosylated transmembrane protein bearing homology to the M28 family of metalloproteases; has a lumenal-facing protease domain; proposed role in vacuole physiology
YBR076C-A	10	264	2	468	5	549	19	801	6	258	20	489	6	469	1	219	4	460	YBR076C-A		Dubious open reading frame; unlikely to encode a functional protein, based on available experimental and comparative sequence data; partially overlaps verified gene ECM8; identified by fungal homology and RT-PCR
YBR076W	6	20	0	33	7	32	20	48	3	21	28	36	6	34	3	30	3	38	YBR076W	ECM8	Non-essential protein of unknown function
YBR077C	626	614	75	844	440	1277	1868	977	284	718	683	947	417	910	331	666	87	960	YBR077C	SLM4,EGO3,GSE1,NIR1	Component of the EGO and GSE complexes; essential for integrity and function of EGO; EGO is involved in the regulation of microautophagy and GSE is required for proper sorting of amino acid permease Gap1p; gene exhibits synthetic genetic interaction with MSS4
YBR078W	20780	5894	4211	8396	13401	13010	57449	9711	13481	7550	26679	9647	22256	10317	15029	5844	3983	10394	YBR078W	ECM33	GPI-anchored protein of unknown function; possible role in apical bud growth; GPI-anchoring on the plasma membrane crucial to function; phosphorylated in mitochondria; similar to Sps2p; ECM33 has a paralog, PST1, that arose from the whole genome duplication
YBR079C	4184	2525	1318	3974	2337	4555	12382	4475	2945	2956	7097	4541	3917	4276	2842	2662	1754	4685	YBR079C	RPG1,TIF32	eIF3a subunit of the eukaryotic translation initiation factor 3 (eIF3); subunit of the core complex of eIF3; essential for translation; part of a Prt1p-Rpg1p-Nip1p subcomplex that stimulates binding of mRNA and tRNA(i)Met to ribosomes; involved in translation reinitiation
YBR080C	2178	822	370	1002	1211	1585	5961	1363	1342	938	2699	1382	1738	1442	1546	872	425	1318	YBR080C	SEC18,AAA family ATPase SEC18,ANU4	AAA ATPase and SNARE disassembly chaperone; required for vesicular transport between ER and Golgi, the 'priming' step in homotypic vacuole fusion, autophagy, and protein secretion; releases Sec17p from SNAP complexes; has similarity to mammalian N-ethylmaleimide-sensitive factor (NSF)
YBR081C	468	638	82	909	268	913	1458	1282	333	756	742	1036	427	1073	364	646	160	1104	YBR081C	SPT7,GIT2,SAGA histone acetyltransferase complex subunit SPT7	Subunit of the SAGA transcriptional regulatory complex; involved in proper assembly of the complex; also present as a C-terminally truncated form in the SLIK/SALSA transcriptional regulatory complex
YBR082C	3070	2036	546	2987	1602	2831	7550	4058	1993	2582	3817	3924	2687	2883	2091	1833	649	3896	YBR082C	UBC4,E2 ubiquitin-conjugating protein UBC4	Ubiquitin-conjugating enzyme (E2); key E2 partner with Ubc1p for the anaphase-promoting complex (APC); mediates degradation of abnormal or excess proteins, including calmodulin and histone H3; regulates levels of DNA Polymerase-{alpha} to promote efficient and accurate DNA replication; interacts with many SCF ubiquitin protein ligases; component of the cellular stress response; UBC4 has a paralog…
YBR083W	523	351	120	1026	274	574	2291	1275	289	463	1042	907	332	397	340	375	184	1132	YBR083W	TEC1,ROC1	Transcription factor targeting filamentation genes and Ty1 expression; Ste12p activation of most filamentation gene promoters depends on Tec1p and Tec1p transcriptional activity is dependent on its association with Ste12p; binds to TCS elements upstream of filamentation genes, which are regulated by Tec1p/Ste12p/Dig1p complex; competes with Dig2p for binding to Ste12p/Dig1p; positive regulator of…
YBR084C-A	14240	5680	3418	9178	8418	11315	38960	10229	9891	6838	21791	11150	11511	9610	11212	5892	5364	12189	YBR084C-A	RPL19A,L19A,L19e,L23A,YL14,ribosomal 60S subunit protein L19A,rpl5L	Ribosomal 60S subunit protein L19A; rpl19a and rpl19b single null mutations result in slow growth, while the double null mutation is lethal; homologous to mammalian ribosomal protein L19, no bacterial homolog; RPL19A has a paralog, RPL19B, that arose from the whole genome duplication
YBR084W	2897	1347	524	2316	1502	2654	8673	2584	1670	1493	4052	2726	1771	2430	1682	1362	700	2814	YBR084W	MIS1,trifunctional formate-tetrahydrofolate ligase/methenyltetrahydrofolate cyclohydrolase/methylenetetrahydrofolate dehydrogenase MIS1	Mitochondrial C1-tetrahydrofolate synthase; involved in interconversion between different oxidation states of tetrahydrofolate (THF); provides activities of formyl-THF synthetase, methenyl-THF cyclohydrolase, and methylene-THF dehydrogenase
YBR085C-A	825	873	487	2254	679	1649	10923	3225	555	1069	3760	3053	896	1274	820	935	710	3445	YBR085C-A		Protein of unknown function; green fluorescent protein (GFP)-fusion protein localizes to the cytoplasm and to the nucleus; protein abundance increases in response to DNA replication stress
YBR085W	106	232	8	172	45	450	145	162	86	281	87	313	130	665	104	249	26	246	YBR085W	AAC3,ADP/ATP carrier protein AAC3,ANC3	Mitochondrial inner membrane ADP/ATP translocator; exchanges cytosolic ADP for mitochondrially synthesized ATP; expressed under anaerobic conditions; similar to Aac1p; has roles in maintenance of viability and in respiration; AAC3 has a paralog, PET9, that arose from the whole genome duplication
YBR086C	1702	1581	279	2328	873	2623	4182	2884	1261	2078	2303	2601	1766	2051	1298	1627	357	2888	YBR086C	IST2	Cortical ER protein involved in ER-plasma membrane tethering; one of 6 proteins (Ist2p, Scs2p, Scs22p, Tcb1p, Tcb2p, Tcb3p) that connect ER to the plasma membrane (PM) and regulate PM phosphatidylinositol-4-phosphate (PI4P) levels by controlling access of Sac1p phosphatase to its substrate PI4P in the PM; localizes to the mother cell in small-budded cells and to the bud in medium- and large-budde…
YBR087W	535	814	74	1124	291	1572	1340	1495	277	905	643	1377	387	1395	337	828	96	1306	YBR087W	RFC5,replication factor C subunit 5	Subunit of heteropentameric Replication factor C (RF-C); RF-C is a DNA binding protein and ATPase that acts as a clamp loader of the proliferating cell nuclear antigen (PCNA) processivity factor for DNA polymerases delta and epsilon
YBR088C	1435	979	213	1308	744	1484	4008	1947	780	968	1690	1457	1106	1087	961	778	240	1538	YBR088C	POL30,PCNA,proliferating cell nuclear antigen	Proliferating cell nuclear antigen (PCNA); functions as the sliding clamp for DNA polymerase delta; may function as a docking site for other proteins required for mitotic and meiotic chromosomal DNA replication and for DNA repair
YBR089C-A	417	510	108	732	308	914	1289	1103	227	478	561	800	361	600	329	358	179	815	YBR089C-A	NHP6B,YBR090C-A	High-mobility group (HMG) protein; binds to and remodels nucleosomes; involved in recruiting FACT and other chromatin remodelling complexes to the chromosomes; functionally redundant with Nhp6Ap; required for transcriptional initiation fidelity of some tRNA genes; homologous to mammalian HMGB1 and HMGB2; NHP6B has a paralog, NHP6A, that arose from the whole genome duplication
YBR089W	0	4	0	7	0	5	0	13	0	8	3	12	0	4	0	9	0	10	YBR089W		Dubious open reading frame; unlikely to encode a functional protein, based on available experimental and comparative sequence data; almost completely overlaps the verified gene POL30
YBR090C	3	63	2	120	1	127	17	167	0	65	4	155	2	98	1	75	2	135	YBR090C		Putative protein of unknown function; green fluorescent protein (GFP)-fusion protein localizes to the cytoplasm and nucleus
YBR091C	248	386	53	580	214	899	877	855	139	379	313	774	240	833	156	311	53	625	YBR091C	TIM12,MRS5	Essential protein of the inner mitochondrial membrane; peripherally localized; component of the TIM22 complex, which is a twin-pore translocase that mediates insertion of numerous multispanning inner membrane proteins
YBR092C	2275	1614	491	3401	1419	4224	7774	4218	1841	2025	4316	4415	2053	3290	1831	1866	543	4136	YBR092C	PHO3,acid phosphatase PHO3,phoC	Constitutively expressed acid phosphatase similar to Pho5p; brought to the cell surface by transport vesicles; hydrolyzes thiamin phosphates in the periplasmic space, increasing cellular thiamin uptake; expression is repressed by thiamin
YBR093C	1711	1649	10	212	928	5853	51	208	2237	3182	85	305	2234	5114	1635	2445	6	256	YBR093C	PHO5,acid phosphatase PHO5,phoE	Repressible acid phosphatase; 1 of 3 repressible acid phosphatases that also mediates extracellular nucleotide-derived phosphate hydrolysis; secretory pathway derived cell surface glycoprotein; induced by phosphate starvation and coordinately regulated by PHO4 and PHO2
YBR094W	446	381	74	584	247	764	1378	851	372	489	733	801	427	868	342	493	106	799	YBR094W	PBY1	Putative tubulin tyrosine ligase associated with P-bodies; forms cytoplasmic foci upon DNA replication stress
YBR095C	254	492	55	912	160	863	931	1121	183	576	435	1055	245	843	219	565	62	1075	YBR095C	RXT2,RAF60	Component of the histone deacetylase Rpd3L complex; possibly involved in cell fusion and invasive growth; relocalizes to the cytosol in response to hypoxia
YBR096W	859	1026	138	1610	447	1809	2632	2154	645	1154	1448	1907	711	1660	713	995	171	1915	YBR096W		Putative protein of unknown function; green fluorescent protein (GFP)-fusion protein localizes to the ER
YBR097W	247	371	35	473	113	650	685	651	173	485	364	683	225	668	183	437	50	625	YBR097W	VPS15,GRD8,VAC4,VPL19,VPS40,VPT15,ubiquitin-binding serine/threonine protein kinase VPS15	Serine/threonine protein kinase involved in vacuolar protein sorting; functions as a membrane-associated complex with Vps34p; active form recruits Vps34p to the Golgi membrane; interacts with the GDP-bound form of Gpa1p; myristoylated; a fraction is localized, with Vps34p, to nuclear pores at nucleus-vacuole junctions and may facilitate transcription elongation for genes positioned at the nuclear…
YBR098W	103	218	28	281	67	260	271	368	80	293	172	376	116	296	93	203	22	400	YBR098W	MMS4,SLX2,YBR100W	Subunit of structure-specific Mms4p-Mus81p endonuclease; cleaves branched DNA; involved in recombination, DNA repair, and joint molecule formation/resolution during meiotic recombination; phosphorylation of the non-catalytic subunit Mms4p by Cdc28p and Cdc5p during mitotic cell cycle activates the function of Mms4p-Mus81p
YBR099C	0	45	1	111	0	64	0	185	0	40	0	105	0	84	0	23	0	79	YBR099C		Dubious open reading frame; unlikely to encode a functional protein, based on available experimental and comparative sequence data; completely overlaps the verified gene MMS4
YBR101C	945	1101	177	1795	609	1617	2925	2423	655	1201	1594	2268	806	1644	666	954	242	2185	YBR101C	FES1	Hsp70 (Ssa1p) nucleotide exchange factor; required for the release of misfolded proteins from the Hsp70 system to the Ub-proteasome machinery for destruction; cytosolic homolog of Sil1p, which is the nucleotide exchange factor for BiP (Kar2p) in the endoplasmic reticulum; protein abundance increases in response to DNA replication stress
YBR102C	417	427	76	526	241	755	1171	688	264	528	659	691	367	678	332	479	95	732	YBR102C	EXO84,USA3	Exocyst subunit with dual roles in exocytosis and spliceosome assembly; subunit of the the exocyst complex which mediates polarized targeting and tethering of post-Golgi secretory vesicles to active sites of exocytosis at the plasma membrane (PM) prior to SNARE-mediated fusion; required for exocyst assembly and targeting the complex to specific sites on the bud tip PM; associates the U1 snRNP; ro…
YBR103C-A	0	0	0	1	0	3	0	0	0	2	0	1	0	2	0	0	0	0	YBR103C-A		Dubious open reading frame; unlikely to encode a functional protein, based on available experimental and comparative sequence data; identified by homology to related yeast
YBR103W	254	587	61	1128	243	1234	1054	1376	205	745	498	1264	312	1166	245	694	91	1263	YBR103W	SIF2,EMB1	WD40 repeat-containing subunit of Set3C histone deacetylase complex; complex represses early/middle sporulation genes; antagonizes telomeric silencing; binds specifically to the Sir4p N-terminus
YBR104W	277	500	74	1248	147	1120	1052	1347	168	460	563	1357	183	1259	116	541	133	1426	YBR104W	YMC2	Putative mitochondrial inner membrane transporter; proposed role in oleate metabolism and glutamate biosynthesis; member of the mitochondrial carrier (MCF) family; YMC2 has a paralog, YMC1, that arose from the whole genome duplication
YBR105C	249	558	39	661	143	1107	813	1129	164	681	342	842	335	1146	215	475	60	775	YBR105C	VID24,GID4,glucose-induced degradation complex subunit VID24	GID Complex regulatory subunit; binds GID Complex in response to glucose through interactions with complex member Vid28p; regulates fructose-1,6-bisphosphatase (FBPase) targeting to the vacuole; promotes proteasome-dependent catabolite degradation of FBPase; peripheral membrane protein located at Vid (vacuole import and degradation) vesicles
YBR106W	5648	3814	896	6257	3307	7152	12226	7290	3416	4336	6383	7466	5111	6166	3812	3279	1093	7425	YBR106W	PHO88	Probable membrane protein; involved in phosphate transport; role in the maturation of secretory proteins; pho88 pho86 double null mutant exhibits enhanced synthesis of repressible acid phosphatase at high inorganic phosphate concentrations
YBR107C	60	117	7	163	43	236	203	135	30	157	98	153	48	128	27	91	16	199	YBR107C	IML3,MCM19	Outer kinetochore protein and component of the Ctf19 complex; involved in the establishment of pericentromeric cohesion during mitosis; prevents non-disjunction of sister chromatids during meiosis II; forms a stable complex with Chl4p; required for localization of Sgo1p to pericentric sites during meiosis I; orthologous to human centromere constitutive-associated network (CCAN) subunit CENP-L and…
YBR108W	439	313	111	391	278	477	1614	526	298	415	762	494	477	408	288	329	185	539	YBR108W	AIM3	Protein that inhibits barbed-end actin filament elongation; interacts with Rvs167p; null mutant is viable and displays elevated frequency of mitochondrial genome loss
YBR109C	3456	1614	654	2808	2224	3350	10256	3866	1874	1810	4583	3219	2876	2848	2278	1565	943	3464	YBR109C	CMD1,CaM,calmodulin	Calmodulin; Ca++ binding protein that regulates Ca++ independent processes (mitosis, bud growth, actin organization, endocytosis, etc.) and Ca++ dependent processes (stress-activated pathways), targets include Nuf1p, Myo2p and calcineurin
YBR109W-A	7	10	0	14	3	19	14	9	5	13	28	15	9	15	2	25	1	21	YBR109W-A		Putative protein of unknown function; questionable ORF from MIPS
YBR110W	368	622	60	836	181	1186	988	1125	284	774	588	1098	351	1146	259	720	84	1084	YBR110W	ALG1,chitobiosyldiphosphodolichol beta-1,4 mannosyltransferase	Mannosyltransferase; involved in asparagine-linked glycosylation in the endoplasmic reticulum (ER); essential for viability, mutation is functionally complemented by human ortholog
YBR111C	1184	1376	230	1800	665	2755	3564	2756	1031	1695	2022	2553	1284	2317	1220	1342	419	2501	YBR111C	YSA1,RMA2	Nudix hydrolase family member with ADP-ribose pyrophosphatase activity; shown to metabolize O-acetyl-ADP-ribose to AMP and acetylated ribose 5'-phosphate
YBR111W-A	290	329	53	586	213	544	988	762	160	381	313	606	279	392	199	305	62	588	YBR111W-A	SUS1	Component of both the SAGA histone acetylase and TREX-2 complexes; interacts with RNA polymerase II; involved in mRNA export coupled transcription activation and elongation; involved in post-transcriptional tethering of active genes to the nuclear periphery and to non-nascent mRNP
YBR112C	1241	874	250	1376	633	1452	3240	1501	827	1101	1656	1461	1166	1166	844	792	337	1547	YBR112C	CYC8,CRT8,SSN6,[OCT1+],[OCT],transcription regulator CYC8	General transcriptional co-repressor; acts together with Tup1p; also acts as part of a transcriptional co-activator complex that recruits the SWI/SNF and SAGA complexes to promoters; can form the prion [OCT+]
YBR113W	0	1	0	1	0	1	0	0	0	0	0	1	0	1	0	0	0	0	YBR113W		Dubious open reading frame; unlikely to encode a functional protein, based on available experimental and comparative sequence data; partially overlaps the verified gene CYC8
YBR114W	165	237	33	487	98	457	662	674	105	230	289	483	165	439	139	224	41	581	YBR114W	RAD16,DNA repair protein RAD16,PSO5	Nucleotide excision repair (NER) protein; binds damaged DNA during NER; binds DNA in an ATP-dependent manner (with Rad7p) during NER; required for NER of non-transcribed chromatin; subunit of Nucleotide Excision Repair Factor 4 (NEF4) and the Elongin-Cullin-Socs (ECS) ligase complex
YBR115C	2461	962	581	1625	1261	2016	6854	1880	1600	1011	4155	2016	2108	1756	1658	968	884	2238	YBR115C	LYS2,L-aminoadipate-semialdehyde dehydrogenase	Alpha aminoadipate reductase; catalyzes the reduction of alpha-aminoadipate to alpha-aminoadipate 6-semialdehyde, which is the fifth step in biosynthesis of lysine; activation requires posttranslational phosphopantetheinylation by Lys5p
YBR116C	0	2	0	32	0	14	3	94	0	7	4	30	0	15	0	11	0	36	YBR116C		Dubious open reading frame; unlikely to encode a functional protein, based on available experimental and comparative sequence data; partially overlaps the verified gene TKL2
YBR117C	5	6	18	30	0	33	520	62	5	14	89	46	19	26	8	20	28	46	YBR117C	TKL2,transketolase TKL2	Transketolase; catalyzes conversion of xylulose-5-phosphate and ribose-5-phosphate to sedoheptulose-7-phosphate and glyceraldehyde-3-phosphate in the pentose phosphate pathway; needed for synthesis of aromatic amino acids; TKL2 has a paralog, TKL1, that arose from the whole genome duplication
YBR118W	13514	4868	3129	7971	7232	10110	39107	11256	10636	5040	21040	9481	12134	7617	8757	4601	4399	10453	YBR118W	TEF2,EF-1 alpha,eEF1A,translation elongation factor EF-1 alpha	Translational elongation factor EF-1 alpha; also encoded by TEF1; functions in the binding reaction of aminoacyl-tRNA (AA-tRNA) to ribosomes; TEF2-RFP levels increase during replicative aging; may also have a role in tRNA re-export from the nucleus; TEF2 has a paralog, TEF1, that arose from the whole genome duplication
YBR119W	229	450	51	566	138	633	706	715	135	476	267	727	179	720	138	447	67	744	YBR119W	MUD1,U1-A,U1A	U1 snRNP A protein; homolog of human U1-A; involved in nuclear mRNA splicing
YBR120C	257	349	36	609	109	514	638	887	163	403	346	766	228	556	231	354	47	687	YBR120C	CBP6	Mitochondrial protein required for translation of the COB mRNA; forms a complex with Cbp3p that binds to mt ribosomes near the polypeptide tunnel exit and promotes efficient translation of the COB mRNA; Cbp3p-Cbp6p complex also interacts with newly synthesized cytochrome b (Cobp) and Cbp4p to promote assembly of Cobp into the cytochrome bc1 complex; Cbp3p-Cbp6p complex is sequestered if assembly …
YBR121C	6872	3080	1298	4235	3791	5576	19238	5453	5185	3486	10922	5269	5774	5313	5506	2847	1866	5266	YBR121C	GRS1,glycine--tRNA ligase	Cytoplasmic and mitochondrial glycyl-tRNA synthase; ligates glycine to the cognate anticodon-bearing tRNA; transcription termination factor that may interact with the 3'-end of pre-mRNA to promote 3'-end formation; GRS1 has a paralog, GRS2, that arose from the whole genome duplication
YBR121C-A	0	0	0	0	0	0	0	0	0	0	0	0	0	0	0	0	0	0	YBR121C-A		Dubious open reading frame; unlikely to encode a functional protein, based on available experimental and comparative sequence data; completely contained within the verified gene GRS1; identified by expression profiling and mass spectrometry
YBR122C	461	716	113	1054	288	1435	1495	1391	360	842	819	1448	502	1387	423	677	156	1344	YBR122C	MRPL36,YmL36,mitochondrial 54S ribosomal protein YmL36	Mitochondrial ribosomal protein of the large subunit; overproduction suppresses mutations in the COX2 leader peptide-encoding region
YBR123C	388	582	75	813	235	849	1268	1070	258	566	597	974	324	912	278	538	129	958	YBR123C	TFC1,tau 95,transcription factor TFIIIC subunit TFC1	Subunit of RNA polymerase III transcription initiation factor complex; one of six subunits of the RNA polymerase III transcription initiation factor complex (TFIIIC); part of the TauA globular domain of TFIIIC that binds DNA at the BoxA promoter sites of tRNA and similar genes; human homolog is TFIIIC-63
YBR124W	0	1	0	5	0	0	1	5	0	1	1	4	0	3	0	1	0	6	YBR124W		Putative protein of unknown function
YBR125C	274	450	30	620	140	840	683	624	161	527	346	678	219	618	179	425	64	737	YBR125C	PTC4,GCT1,type 2C protein phosphatase PTC4	Cytoplasmic type 2C protein phosphatase (PP2C); identified as a high-copy number suppressor of cnb1 mpk1 synthetic lethality; overexpression decreases high-osmolarity induced Hog1p phosphorylation and kinase activity
YBR126C	4441	2424	1388	2983	3821	5796	27166	4589	3210	2971	9434	3960	6105	3420	4296	2477	2560	4126	YBR126C	TPS1,BYP1,CIF1,FDP1,GGS1,GLC6,TSS1,alpha,alpha-trehalose-phosphate synthase (UDP-forming) TPS1	Synthase subunit of trehalose-6-P synthase/phosphatase complex; synthesizes the storage carbohydrate trehalose; also found in a monomeric form; expression is induced by the stress response and repressed by the Ras-cAMP pathway; protein abundance increases in response to DNA replication stress and in response to prolonged exposure to boric acid
YBR126W-A	377	634	35	715	286	1319	808	1215	233	778	339	1052	562	1021	225	550	21	914	YBR126W-A		Protein of unknown function; identified by gene-trapping, microarray analysis, and genome-wide homology searches; mRNA identified as translated by ribosome profiling data; partially overlaps the dubious ORF YBR126W-B
YBR126W-B	1	114	0	121	0	314	5	257	0	112	0	182	3	234	0	104	3	217	YBR126W-B		Dubious open reading frame; unlikely to encode a functional protein, based on available experimental and comparative sequence data; partially overlaps the dubious ORF YBR126W-A; identified by SAGE
YBR127C	12595	4325	2338	5527	7777	9450	36733	7723	9340	5081	17310	7352	13039	7849	10726	4600	3306	7454	YBR127C	VMA2,ATPSV,H(+)-transporting V1 sector ATPase subunit B,VAT2	Subunit B of V1 peripheral membrane domain of vacuolar H+-ATPase; an electrogenic proton pump found throughout the endomembrane system; contains nucleotide binding sites; also detected in the cytoplasm; protein abundance increases in response to DNA replication stress
YBR128C	43	244	11	334	44	442	173	530	35	281	80	377	66	380	38	220	16	371	YBR128C	ATG14,APG14,CVT12	Autophagy-specific subunit of phosphatidylinositol 3-kinase complex I; Atg14p targets complex I to the phagophore assembly site (PAS); required for localizing additional ATG proteins to the PAS; required for overflow degradation of misfolded proteins when ERAD is saturated; homolog of human Barkor; other members are Vps34, Vps15, and Vps30p
YBR129C	286	696	46	732	173	1088	796	1000	182	602	397	870	209	886	172	499	50	748	YBR129C	OPY1	Protein of unknown function; overproduction blocks cell cycle arrest in the presence of mating pheromone; the authentic, non-tagged protein is detected in highly purified mitochondria in high-throughput studies
YBR130C	600	642	111	1000	346	882	1497	1334	362	599	687	1001	411	797	335	606	115	1129	YBR130C	SHE3	Protein adaptor between Myo4p and the She2p-mRNA complex; part of the mRNA localization machinery that restricts accumulation of certain proteins to the bud; also required for cortical ER inheritance
YBR131C-A	0	0	0	0	0	0	0	0	0	0	0	1	0	0	0	1	0	0	YBR131C-A		Dubious open reading frame; unlikely to encode a functional protein, based on available experimental and comparative sequence data; partially overlaps the verified ORF YBR131W; identified by gene-trapping, microarray analysis, and genome-wide homology searches
YBR131W	124	206	27	377	70	433	351	480	80	296	227	514	103	398	97	222	31	478	YBR131W	CCZ1,CVT16	Subunit of a heterodimeric guanine nucleotide exchange factor (GEF); subunit of the Mon1-Ccz1 GEF complex, which stimulates nucleotide exchange and activation of Ypt7p, a Rab family GTPase involved in membrane tethering and fusion events at the late endosome and vacuole; GEF activity is stimulated by membrane association and anionic phospholipids; involved in localizing Ypt7p to the vacuolar memb…
YBR132C	483	241	140	465	361	609	2423	527	458	383	1231	554	719	457	487	323	184	565	YBR132C	AGP2	Plasma membrane regulator of polyamine and carnitine transport; has similarity to transporters but lacks transport activity; may act as a sensor that transduces environmental signals; has a positive or negative regulatory effect on transcription of many transporter genes
YBR133C	400	761	79	1417	261	1680	1259	1795	247	945	541	1507	310	1292	241	813	88	1576	YBR133C	HSL7	Protein arginine N-methyltransferase; exhibits septin and Hsl1p-dependent bud neck localization and periodic Hsl1p-dependent phosphorylation; required along with Hsl1p for bud neck recruitment, phosphorylation, and degradation of Swe1p; relocalizes away from bud neck upon DNA replication stress
YBR134W	0	1	0	6	0	0	0	5	0	0	1	5	3	2	0	4	0	4	YBR134W		Dubious open reading frame; unlikely to encode a functional protein, based on available experimental and comparative sequence data
YBR135W	407	220	81	423	288	338	1198	343	243	306	577	400	379	232	283	210	86	499	YBR135W	CKS1,cyclin-dependent protein kinase regulatory subunit CKS1	Cyclin-dependent protein kinase regulatory subunit and adaptor; interacts with Cdc28p(Cdk1p); required for G1/S and G2/M phase transitions and budding; mediates the phosphorylation and degradation of Sic1p; modulates proteolysis of M-phase targets through interactions with the proteasome; role in transcriptional regulation, recruiting proteasomal subunits to target gene promoters
YBR136W	179	237	40	336	96	366	559	468	131	296	268	424	147	392	119	252	39	471	YBR136W	MEC1,ESR1,RAD31,SAD3,protein kinase MEC1	Genome integrity checkpoint protein and PI kinase superfamily member; Mec1p and Dun1p function in same pathway to regulate dNTP pools and telomere length; signal transducer required for cell cycle arrest and transcriptional responses to damaged or unreplicated DNA; facilitates replication fork progression and regulates P-body formation under replication stress; promotes interhomolog recombination…
YBR137W	450	536	107	859	334	1189	2328	1342	415	678	1043	1160	553	974	486	599	168	1126	YBR137W		Protein with a role in ER delivery of tail-anchored membrane proteins; interacts with Sgt2p; binds to the TRC complex, which inserts proteins into the ER membrane; interacts with Msn5p karyopherin; YBR137W is not an essential gene
YBR138C	183	243	41	303	120	517	636	359	127	347	303	382	187	380	146	322	25	344	YBR138C	HDR1	Cytoplasmic protein of unknown function; APCC(Cdh1) substrate; potentially phosphorylated by Cdc28p; YBR138C is not an essential gene
YBR139W	1256	868	261	1034	819	1976	5272	1546	1078	1104	2422	1416	1592	1367	1233	945	349	1354	YBR139W	carboxypeptidase C	Putative serine type carboxypeptidase; role in phytochelatin synthesis; green fluorescent protein (GFP)-fusion protein localizes to the vacuole; expression induced by nitrogen limitation in a GLN3, GAT1-independent manner
YBR140C	598	783	132	1216	334	1303	2256	1878	461	1041	1042	1476	606	1359	483	858	165	1507	YBR140C	IRA1,GLC1,PPD1	GTPase-activating protein; negatively regulates RAS by converting it from GTP- to the GDP-bound inactive form, required for reducing cAMP levels under nutrient limiting conditions, mediates membrane association of adenylate cyclase; mutations cause catalase T deficiency, defective glycogen synthesis and defective trehalose accumulation; IRA1 has a paralog, IRA2, that arose from the whole genome d…
YBR141C	143	194	32	410	76	414	447	512	60	209	221	458	108	521	78	201	47	493	YBR141C	BMT2	Nucleolar S-adenosylmethionine-dependent rRNA methyltransferase; methylates adenine (m1A) of the large subunit (LSU) rRNA at position 2142; belongs to Rossmann fold superfamily; green fluorescent protein (GFP)-fusion protein localizes to the nucleolus; YBR141C is not an essential gene
YBR141W-A	24	35	5	40	18	83	86	48	8	35	41	31	18	55	12	32	5	27	YBR141W-A		Dubious open reading frame; unlikely to encode a functional protein, based on available experimental and comparative sequence data; overlaps the uncharacterized ORF YBR141C; identified by gene-trapping, microarray analysis, and genome-wide homology searching
YBR142W	538	340	139	761	311	649	1894	758	391	419	1012	780	399	684	369	428	242	912	YBR142W	MAK5	Essential nucleolar protein; putative DEAD-box RNA helicase required for maintenance of M1 dsRNA virus; involved in biogenesis of large (60S) ribosomal subunits
YBR143C	4368	2172	730	2993	2734	4340	13443	3608	2871	2433	5461	3660	3202	3574	2955	2161	798	3619	YBR143C	SUP45,SAL4,SUP1,SUP47,eRF1,translation termination factor eRF1	Polypeptide release factor (eRF1) in translation termination; mutant form acts as a recessive omnipotent suppressor; methylated by Mtq2p-Trm112p in ternary complex eRF1-eRF3-GTP; mutation of methylation site confers resistance to zymocin; has a role in cytokinesis through interaction with Mlc1p
YBR144C	0	2	0	4	1	1	0	2	0	4	0	7	3	10	1	3	0	10	YBR144C		Dubious open reading frame; unlikely to encode a functional protein, based on available experimental and comparative sequence data; YBR144C is not an essential gene
YBR145W	347	514	50	531	163	938	673	635	176	485	513	794	331	846	215	418	128	777	YBR145W	ADH5,alcohol dehydrogenase ADH5	Alcohol dehydrogenase isoenzyme V; involved in ethanol production; ADH5 has a paralog, ADH1, that arose from the whole genome duplication
YBR146W	552	546	101	723	361	919	1680	911	461	610	786	955	587	876	441	509	118	932	YBR146W	MRPS9,mitochondrial 37S ribosomal protein MRPS9	Mitochondrial ribosomal protein of the small subunit
YBR147W	36	68	7	131	35	183	169	250	31	119	116	221	66	161	33	92	12	199	YBR147W	RTC2,RRT11,YPQ3	Putative vacuolar membrane transporter for cationic amino acids; likely contributes to amino acid homeostasis by exporting cationic amino acids from the vacuole; positive regulation by Lys14p suggests that lysine may be the primary substrate; member of the PQ-loop family, with seven transmembrane domains; similar to mammalian PQLC2 vacuolar transporter; RTC2 has a paralog, YPQ1, that arose from t…
YBR148W	26	56	6	103	8	89	80	129	20	72	54	144	23	94	19	66	9	152	YBR148W	YSW1	Protein required for normal prospore membrane formation; interacts with Gip1p, which is the meiosis-specific regulatory subunit of the Glc7p protein phosphatase; expressed specifically in spores and localizes to the prospore membrane; YSW1 has a paralog, SPO21, that arose from the whole genome duplication
YBR149W	2409	1444	480	1984	1725	3627	10307	3206	1648	1882	3761	2476	2777	2341	2197	1535	702	2525	YBR149W	ARA1,D-arabinose 1-dehydrogenase (NAD(P)(+)) ARA1	NADP+ dependent arabinose dehydrogenase; involved in carbohydrate metabolism; purified as homodimer; naturally occurs with a N-terminus degradation product
YBR150C	182	222	39	343	129	321	646	497	151	312	327	393	193	378	142	248	54	465	YBR150C	TBS1	Putative protein of unknown function; the authentic, non-tagged protein is detected in highly purified mitochondria in high-throughput studies; TBS1 has a paralog, HAL9, that arose from the whole genome duplication
YBR151W	701	1054	110	1378	526	1974	2117	1978	529	1152	1041	1567	732	1353	634	904	203	1612	YBR151W	APD1	Protein of unknown function; required for normal localization of actin patches and for normal tolerance of sodium ions and hydrogen peroxide; localizes to both cytoplasm and nucleus
YBR152W	125	74	29	93	76	117	362	83	84	121	151	98	104	88	95	102	30	132	YBR152W	SPP381	mRNA splicing factor, component of U4/U6.U5 tri-snRNP; interacts genetically and physically with Prp38p; relocalizes to the cytosol in response to hypoxia
YBR153W	113	567	24	668	73	893	418	940	63	525	175	856	108	954	89	442	31	753	YBR153W	RIB7	Diaminohydroxyphoshoribosylaminopyrimidine deaminase; catalyzes the second step of the riboflavin biosynthesis pathway
YBR154C	1521	1351	338	2856	913	2690	5026	3397	1016	1535	2430	3106	1108	2321	1143	1445	427	3133	YBR154C	RPB5,ABC27,DNA-directed RNA polymerase core subunit RPB5	RNA polymerase subunit ABC27; common to RNA polymerases I, II, and III; contacts DNA and affects transactivation
YBR155W	503	282	113	647	231	487	1447	819	353	319	987	664	343	529	330	297	207	814	YBR155W	CNS1	TPR-containing co-chaperone; binds both Hsp82p (Hsp90) and Ssa1p (Hsp70) and stimulates the ATPase activity of SSA1, ts mutants reduce Hsp82p function while over expression suppresses the phenotypes of an HSP82 ts allele and a cpr7 deletion
YBR156C	174	239	27	358	68	337	359	394	93	253	213	381	114	295	95	262	33	390	YBR156C	SLI15	Subunit of the conserved chromosomal passenger complex (CPC); complex regulates kinetochore-microtubule attachments, activation of the spindle tension checkpoint, and mitotic spindle disassembly; other complex members are Ipl1p, Bir1p, and Nbl1p
YBR157C	341	1086	49	995	223	2034	958	1424	236	1479	474	1240	518	2332	339	1474	44	1044	YBR157C	ICS2	Protein of unknown function; null mutation does not confer any obvious defects in growth, spore germination, viability, or carbohydrate utilization
YBR158W	651	1829	123	2660	443	3660	1966	3096	437	2106	989	3236	520	3033	405	2101	148	3055	YBR158W	AMN1,CST13,ICS4	Protein required for daughter cell separation; multiple mitotic checkpoints, and chromosome stability; contains 12 degenerate leucine-rich repeat motifs; expression is induced by the Mitotic Exit Network (MEN)
YBR159W	1192	1151	275	1947	740	2129	3717	2130	1165	1558	2309	2466	1465	1826	1205	1345	378	2636	YBR159W	IFA38,ketoreductase	Microsomal beta-keto-reductase; contains oleate response element (ORE) sequence in the promoter region; mutants exhibit reduced VLCFA synthesis, accumulate high levels of dihydrosphingosine, phytosphingosine and medium-chain ceramides
YBR160W	744	885	175	1338	522	1820	2605	1680	439	958	1034	1440	608	1546	489	961	177	1480	YBR160W	CDC28,CDK1,HSL5,SRM5,cyclin-dependent serine/threonine-protein kinase CDC28	Cyclin-dependent kinase (CDK) catalytic subunit; master regulator of mitotic and meiotic cell cycles; alternately associates with G1 (CLNs), S and G2/M (CLBs) phase cyclins, which provide substrate specificity; regulates cell cycle and basal transcription, chromosome duplication and segregation, lipid biosynthesis, membrane trafficking, polarized growth, and morphogenesis; abundance increases in …
YBR161W	261	444	41	598	151	778	724	835	194	625	383	796	249	739	227	578	58	842	YBR161W	CSH1,mannosylinositol phosphorylceramide synthase catalytic subunit CSH1	Mannosylinositol phosphorylceramide (MIPC) synthase catalytic subunit; forms a complex with regulatory subunit Csg2p; function in sphingolipid biosynthesis is overlapping with that of Sur1p; CSH1 has a paralog, SUR1, that arose from the whole genome duplication
YBR162C	6078	2767	1216	4167	3574	5609	18304	4111	4592	3378	10723	4945	6869	4339	4838	2628	1617	5482	YBR162C	TOS1	Covalently-bound cell wall protein of unknown function; identified as a cell cycle regulated SBF target gene; deletion mutants are highly resistant to treatment with beta-1,3-glucanase; has sequence similarity to YJL171C
YBR162W-A	1048	1111	194	2468	638	1898	3165	3195	645	1174	1768	2811	965	1976	796	1074	247	2938	YBR162W-A	YSY6	Protein of unknown function; expression suppresses a secretory pathway mutation in E. coli; has similarity to the mammalian RAMP4 protein involved in secretion
YBR163W	93	435	17	743	54	752	278	985	62	539	133	876	67	689	59	408	12	858	YBR163W	EXO5,DEM1	Mitochondrial 5'-3' exonuclease and sliding exonuclease; required for mitochondrial genome maintenance; distantly related to the RecB nuclease domain of bacterial RecBCD recombinases; may be regulated by the transcription factor Ace2
YBR164C	797	912	148	1342	518	1528	2627	1872	608	991	1439	1694	788	1429	621	888	215	1766	YBR164C	ARL1,Arf family GTPase ARL1,DLP2	Soluble GTPase with a role in regulation of membrane traffic; regulates potassium influx; role in membrane organization at trans-Golgi network; G protein of the Ras superfamily, similar to ADP-ribosylation factor
YBR165W	202	342	39	556	128	704	639	596	112	473	309	719	201	557	144	363	44	676	YBR165W	UBS1	Ubiquitin-conjugating enzyme suppressor that regulates Cdc34p; functions as a general positive regulator of Cdc34p activity; nuclear protein that may represent a link between nucleocytoplasmic transport and ubiquitin ligase activity
YBR166C	565	713	126	1063	341	1422	1740	1430	420	815	1108	1355	519	1438	419	811	197	1295	YBR166C	TYR1,pprephenate dehydrogenase (NADP(+))	Prephenate dehydrogenase involved in tyrosine biosynthesis; expression is dependent on phenylalanine levels
YBR167C	116	334	15	519	75	603	327	843	74	362	167	544	107	579	81	292	24	520	YBR167C	POP7,RPP2	Subunit of both RNase MRP and nuclear RNase P; forms a soluble heterodimer with Pop6p that binds P3 domain of RNase MRP and RNase P RNAs; RNase MRP cleaves pre-rRNA, while nuclear RNase P cleaves tRNA precursors to generate mature 5' ends and facilitates turnover of nuclear RNAs
YBR168W	87	294	10	388	36	537	300	510	52	368	151	568	66	453	50	361	27	486	YBR168W	PEX32	Peroxisomal integral membrane protein; involved in negative regulation of peroxisome size; partially functionally redundant with Pex31p; genetic interactions suggest action at a step downstream of steps mediated by Pex28p and Pex29p
YBR169C	722	373	208	557	468	640	4379	948	663	562	1761	756	1168	639	870	446	413	878	YBR169C	SSE2,adenyl-nucleotide exchange factor SSE2	Member of the heat shock protein 70 (HSP70) family; may be involved in protein folding; localized to the cytoplasm; SSE2 has a paralog, SSE1, that arose from the whole genome duplication
YBR170C	645	669	139	900	417	1167	2325	1124	501	845	1161	1120	647	1092	542	667	210	1187	YBR170C	NPL4,HRD4	Substrate-recruiting cofactor of the Cdc48p-Npl4p-Ufd1p segregase; assists Cdc48p in the dislocation of misfolded, polyubiquitinated ERAD substrates that are subsequently delivered to the proteasome for degradation; also involved in the regulated destruction of resident ER membrane proteins, such as HMG-CoA reductase (Hmg1/2p) and cytoplasmic proteins (Fbp1p); role in mobilizing membrane bound tr…
YBR171W	953	895	157	1315	501	1319	2496	1786	631	840	1258	1396	673	1323	587	820	209	1598	YBR171W	SEC66,HSS1,SEC71,Sec63 complex subunit SEC66	Non-essential subunit of Sec63 complex; with Sec61 complex, Kar2p/BiP and Lhs1p forms a channel competent for SRP-dependent and post-translational SRP-independent protein targeting and import into the ER; other members are Sec63p, Sec62p, and Sec72p
YBR172C	644	867	164	1233	411	1385	2137	1579	477	995	1064	1510	528	1428	448	910	187	1464	YBR172C	SMY2	GYF domain protein; involved in COPII vesicle formation; interacts with the Sec23p/Sec24p subcomplex; overexpression suppresses the temperature sensitivity of a myo2 mutant; similar to S. pombe Mpd2; SMY2 has a paralog, SYH1, that arose from the whole genome duplication
YBR173C	1024	777	179	1505	698	1437	2684	1663	500	898	1038	1311	925	1037	600	668	217	1554	YBR173C	UMP1,RNS2	Chaperone required for correct maturation of the 20S proteasome; short-lived chaperone; may inhibit premature dimerization of proteasome half-mers; degraded by proteasome upon completion of its assembly
YBR174C	1	8	0	8	0	14	0	10	0	4	0	18	0	28	0	6	0	11	YBR174C		Dubious open reading frame; unlikely to encode a functional protein, based on available experimental and comparative sequence data; partially overlaps the verified ORF YBR175W; null mutant is viable and sporulation defective
YBR175W	183	668	29	1078	124	1520	635	1336	116	748	301	1280	192	1299	148	587	60	1134	YBR175W	SWD3,CPS30,SAF35	Essential subunit of the COMPASS (Set1C) complex; COMPASS methylates histone H3 on lysine 4 and is required in transcriptional silencing near telomeres; WD40 beta propeller superfamily member and ortholog of mammalian WDR5
YBR176W	270	285	49	385	137	534	705	574	173	348	358	580	235	518	157	316	51	618	YBR176W	ECM31,3-methyl-2-oxobutanoate hydroxymethyltransferase	Ketopantoate hydroxymethyltransferase; required for pantothenic acid biosynthesis, converts 2-oxoisovalerate into 2-dehydropantoate
YBR177C	1335	993	488	2370	797	2013	8926	3125	878	1280	3535	2583	1390	1464	984	1135	584	2792	YBR177C	EHT1	Acyl-coenzymeA:ethanol O-acyltransferase; plays a minor role in medium-chain fatty acid ethyl ester biosynthesis; possesses short-chain esterase activity; localizes to lipid particles and the mitochondrial outer membrane; EHT1 has a paralog, EEB1, that arose from the whole genome duplication
YBR178W	1	10	2	13	0	16	7	36	0	5	5	27	1	12	0	10	0	10	YBR178W		Dubious open reading frame; unlikely to encode a functional protein, based on available experimental and comparative sequence data; partially overlaps the verified gene YBR177C
YBR179C	413	398	76	569	216	596	1125	727	323	547	552	739	408	646	266	450	100	780	YBR179C	FZO1,mitofusin	Mitofusin; integral membrane protein involved in mitochondrial outer membrane tethering and fusion; role in mitochondrial genome maintenance; efficient tethering and degradation of Fzo1p requires an intact N-terminal GTPase domain; targeted for destruction by the ubiquitin ligase SCF-Mdm30p and the cytosolic ubiquitin-proteasome system
YBR180W	2	19	0	26	3	41	12	27	1	16	6	40	4	54	0	22	0	47	YBR180W	DTR1	Putative dityrosine transporter of the major facilitator superfamily; member of the 12-spanner drug:H(+) antiporter DHA1 family; required for spore wall synthesis; sequence similarity to QDR1 and QDR3, and the triple mutant dtr1 qdr1 qdr3 exhibits reduced dityrosine fluorescence relative to the single mutants; expressed during sporulation
YBR181C	4922	3011	954	4361	3323	6372	13165	5534	3394	2998	6871	5661	4081	5331	3631	2634	1655	5387	YBR181C	RPS6B,LPG18,RPS101,RPS102,S6e,ribosomal 40S subunit protein S6B	Protein component of the small (40S) ribosomal subunit; homologous to mammalian ribosomal protein S6, no bacterial homolog; RPS6B has a paralog, RPS6A, that arose from the whole genome duplication
YBR182C	19	101	7	198	10	233	116	144	13	136	68	245	9	171	14	175	14	288	YBR182C	SMP1	MADS-box transcription factor involved in osmotic stress response; SMP1 has a paralog, RLM1, that arose from the whole genome duplication
YBR182C-A	2	4	1	5	1	4	12	3	0	2	7	10	4	1	1	3	1	8	YBR182C-A		Putative protein of unknown function; identified by gene-trapping, microarray-based expression analysis, and genome-wide homology searching
YBR183W	180	337	37	440	128	831	1086	859	142	557	462	704	199	640	149	396	65	624	YBR183W	YPC1,phytoceramidase	Alkaline ceramidase; also has reverse (CoA-independent) ceramide synthase activity; catalyzes both breakdown and synthesis of phytoceramide; overexpression confers fumonisin B1 resistance; YPC1 has a paralog, YDC1, that arose from the whole genome duplication
YBR184W	61	116	11	204	35	205	164	247	21	132	70	271	50	211	42	142	7	229	YBR184W		Putative protein of unknown function; YBR184W is not an essential gene
YBR185C	330	403	35	463	206	737	854	564	242	502	407	557	349	691	261	424	30	566	YBR185C	MBA1	Membrane-associated mitochondrial ribosome receptor; forms a complex with Mdm38p that may facilitate recruitment of mRNA-specific translational activators to ribosomes; possible role in protein export from the matrix to inner membrane
YBR186W	8	19	2	24	2	53	27	26	0	12	10	26	8	43	8	32	2	24	YBR186W	PCH2	Hexameric ring ATPase that remodels chromosome axis protein Hop1p; nucleolar component of the pachytene checkpoint, which prevents chromosome segregation when recombination and chromosome synapsis are defective; also represses meiotic interhomolog recombination in rDNA; required for meiotic double-stranded break formation
YBR187W	1200	1964	272	3236	662	4230	3505	3620	749	2225	1773	3726	1015	3893	785	1828	460	3665	YBR187W	GDT1	Protein of unknown function involved in calcium homeostasis; localizes to the cis- and medial-Golgi apparatus; GFP-fusion protein localizes to the vacuole; TMEM165, a human gene which causes Congenital Disorders of Glycosylation is orthologous and functionally complements the null allele; expression pattern and physical interactions suggest a possible role in ribosome biogenesis; expression reduc…
YBR188C	204	249	54	456	153	375	682	604	137	261	281	527	171	421	157	264	54	561	YBR188C	NTC20	Member of the NineTeen Complex (NTC); this complex contains Prp19p and stabilizes U6 snRNA in catalytic forms of the spliceosome containing U2, U5, and U6 snRNAs
YBR189W	20642	18729	3808	30477	10657	40047	52050	41361	14656	17876	28966	36508	16905	35525	15760	16180	5231	35880	YBR189W	RPS9B,RPS13A,S13,S4,S9B,SUP46,YS11,ribosomal 40S subunit protein S9B,rp21	Protein component of the small (40S) ribosomal subunit; homologous to mammalian ribosomal protein S9 and bacterial S4; RPS9B has a paralog, RPS9A, that arose from the whole genome duplication
YBR190W	1	27	2	31	2	67	4	40	4	33	0	35	0	47	1	39	1	43	YBR190W		Dubious open reading frame; unlikely to encode a functional protein, based on available experimental and comparative sequence data; partially overlaps the verified ribosomal protein gene RPL21A/YBR191W
YBR191W	9844	6490	1752	9692	5675	14906	24661	11933	6398	7295	12225	11833	8992	13024	6782	5936	2089	11536	YBR191W	RPL21A,L21A,L21e,URP1,ribosomal 60S subunit protein L21A	Ribosomal 60S subunit protein L21A; homologous to mammalian ribosomal protein L21, no bacterial homolog; RPL21A has a paralog, RPL21B, that arose from the whole genome duplication
YBR191W-A	46	976	23	2525	11	1816	262	4372	5	590	37	3039	3	1795	7	967	9	2878	YBR191W-A		Dubious open reading frame; unlikely to encode a functional protein, based on available experimental and comparative sequence data
YBR192W	343	588	67	744	223	987	945	809	232	699	449	881	293	891	241	675	75	943	YBR192W	RIM2,PYT1	Mitochondrial pyrimidine nucleotide transporter; imports pyrimidine nucleoside triphosphates and exports pyrimidine nucleoside monophosphates; member of the mitochondrial carrier family
YBR193C	187	351	38	457	133	777	659	531	102	426	299	487	231	590	153	340	60	528	YBR193C	MED8	Subunit of the RNA polymerase II mediator complex; associates with core polymerase subunits to form the RNA polymerase II holoenzyme; essential for transcriptional regulation
YBR194W	122	142	28	303	72	282	345	390	72	179	160	344	83	295	80	176	25	342	YBR194W	AIM4,SOY1	Protein proposed to be associated with the nuclear pore complex; null mutant is viable, displays elevated frequency of mitochondrial genome loss and is sensitive to freeze-thaw stress
YBR195C	291	516	51	773	148	1128	728	959	128	572	381	1020	213	1073	156	626	50	955	YBR195C	MSI1,CAC3	Subunit of chromatin assembly factor I (CAF-1); chromatin assembly by CAF-1 affects multiple processes including silencing at telomeres, mating type loci, and rDNA; maintenance of kinetochore structure; deactivation of DNA damage checkpoint after DNA repair; chromatin dynamics during transcription; and repression of divergent noncoding transcription; Msi1p localizes to nucleus and cytoplasm and i…
YBR196C	28660	6650	4499	7969	16492	14643	63388	8512	23769	10380	40599	10779	37690	12332	25565	7702	7472	11335	YBR196C	PGI1,CDC30,glucose-6-phosphate isomerase	Glycolytic enzyme phosphoglucose isomerase; catalyzes the interconversion of glucose-6-phosphate and fructose-6-phosphate; required for cell cycle progression and completion of the gluconeogenic events of sporulation
YBR196C-A	1	15	0	38	0	25	0	56	0	19	1	32	0	23	0	9	0	36	YBR196C-A		Putative protein of unknown function; identified by fungal homology and RT-PCR
YBR196C-B	0	14	0	30	0	30	1	60	0	9	0	26	1	33	0	15	0	28	YBR196C-B		Putative protein of unknown function; identified by expression profiling and mass spectrometry
YBR197C	164	267	54	419	119	698	495	425	100	315	201	471	116	440	108	273	45	473	YBR197C		Protein of unknown function; green fluorescent protein (GFP)-fusion protein localizes to the cytoplasm and nucleus; YBR197C is not an essential gene; relative distribution to the nucleus increases upon DNA replication stress; YBR197C has a paralog, YPL077C, that arose from the whole genome duplication
YBR198C	838	827	185	1548	466	1460	2625	1887	509	906	1316	1714	691	1444	543	835	238	1675	YBR198C	TAF5,TAF90,TafII90	Subunit (90 kDa) of TFIID and SAGA complexes; involved in RNA polymerase II transcription initiation and in chromatin modification
YBR199W	1068	1618	183	1979	646	2781	3398	2914	721	1979	1729	2529	1062	2308	793	1509	259	2529	YBR199W	KTR4	Putative mannosyltransferase involved in protein glycosylation; member of the KRE2/MNT1 mannosyltransferase family of type II membrane proteins with a short cytoplasmic N-terminus, a membrane-spanning region and a highly conserved catalytic lumenal domain
YBR200W	310	400	56	529	175	781	1020	553	274	488	567	572	371	537	282	414	97	660	YBR200W	BEM1,SRO1,phosphatidylinositol-3-phosphate-binding protein BEM1	Protein containing SH3-domains; involved in establishing cell polarity and morphogenesis; functions as a scaffold protein for complexes that include Cdc24p, Ste5p, Ste20p, and Rsr1p
YBR200W-A	0	0	0	0	0	1	0	0	0	0	0	0	0	0	0	0	0	0	YBR200W-A		Putative protein of unknown function; identified by fungal homology and RT-PCR
YBR201C-A	25	36	0	49	15	72	36	67	16	69	29	69	36	71	16	47	4	59	YBR201C-A		Putative protein of unknown function
YBR201W	127	318	16	443	75	539	308	504	92	435	232	584	154	529	118	361	25	594	YBR201W	DER1	ER membrane protein that promotes export of misfolded polypeptides; required for ER-associated protein degradation of misfolded or unassembled proteins; initiates export of aberrant polypeptides from ER lumen by threading them into the ER membrane and routing them to Hrd1p for ubiquitylation; N- and C- termini protrude into the cytoplasm; similar to Dfm1p; homolog of mammalian derlin-1
YBR202W	784	771	158	1068	578	1671	2647	1232	512	981	1284	1262	716	1283	607	837	203	1168	YBR202W	MCM7,CDC47,mini-chromosome maintenance complex protein 7	Component of the Mcm2-7 hexameric helicase complex; MCM2-7 primes origins of DNA replication in G1 and becomes an active ATP-dependent helicase that promotes DNA melting and elongation in S-phase; forms an Mcm4p-6p-7p subcomplex
YBR203W	37	113	15	186	24	186	184	184	31	136	101	229	49	119	33	120	18	251	YBR203W	COS111	Protein required for antifungal drug ciclopirox olamine resistance; not related to the subtelomerically-encoded COS family; the authentic, non-tagged protein is detected in highly purified mitochondria in high-throughput studies
YBR204C	246	318	33	329	171	479	930	418	198	376	454	447	267	409	218	331	89	476	YBR204C	LDH1	Serine hydrolase; exhibits active esterase plus weak triacylglycerol lipase activities; proposed role in lipid homeostasis, regulating phospholipid and non-polar lipid levels and required for mobilization of LD-stored lipids; localizes to the lipid droplet (LD) surface; contains a classical serine containing catalytic triad (GxSxG motif)
YBR205W	910	480	172	692	483	961	2375	534	522	640	1201	763	780	692	640	516	177	928	YBR205W	KTR3,mannosyltransferase KTR3	Putative alpha-1,2-mannosyltransferase; involved in O- and N-linked protein glycosylation; member of the KRE2/MNT1 mannosyltransferase family; Svp26p mediates uptake of Ktr3p into COPII vesicles; relocalizes from nucleus to vacuole upon DNA replication stress
YBR206W	7	151	0	402	2	272	24	743	2	163	13	488	1	323	0	126	1	413	YBR206W		Dubious open reading frame; unlikely to encode a functional protein, based on available experimental and comparative sequence data; partially overlaps the verified gene KTR3
YBR207W	547	906	81	1045	355	1620	1472	1211	401	1111	698	1348	544	1365	483	918	114	1353	YBR207W	FTH1	Putative high affinity iron transporter; involved in transport of intravacuolar stores of iron; forms complex with Fet5p; expression is regulated by iron; proposed to play indirect role in endocytosis; protein abundance increases in response to DNA replication stress
YBR208C	114	347	58	523	70	610	759	682	202	518	1073	817	439	840	159	418	229	876	YBR208C	DUR1,2,DUR80,bifunctional urea carboxylase/allophanate hydrolase	Urea amidolyase; contains both urea carboxylase and allophanate hydrolase activities, degrades urea to CO2 and NH3; expression sensitive to nitrogen catabolite repression and induced by allophanate, an intermediate in allantoin degradation; protein abundance increases in response to DNA replication stress
YBR209W	1	0	0	0	0	1	2	1	0	2	0	0	0	3	0	0	1	2	YBR209W		Dubious open reading frame; unlikely to encode a functional protein, based on available experimental and comparative sequence data; YBR209W is not an essential gene
YBR210W	205	219	46	392	147	437	646	395	149	281	292	366	184	308	174	273	58	471	YBR210W	ERV15	Protein involved in export of proteins from the endoplasmic reticulum; ERV15 has a paralog, ERV14, that arose from the whole genome duplication
YBR211C	162	403	35	597	142	711	634	782	133	519	281	734	194	667	145	412	35	694	YBR211C	AME1,ARP100	Essential kinetochore protein associated with microtubules and SPBs; component of the kinetochore sub-complex COMA (Ctf19p, Okp1p, Mcm21p, Ame1p); involved in spindle checkpoint maintenance; orthologous to human centromere constitutive-associated network (CCAN) subunit CENP-U and fission yeast Mis17; relative distribution to the nucleus increases upon DNA replication stress
YBR212W	752	409	199	706	464	744	2845	714	542	666	1224	632	792	460	597	474	236	812	YBR212W	NGR1,RBP1	RNA binding protein that negatively regulates growth rate; interacts with the 3' UTR of the mitochondrial porin (POR1) mRNA and enhances its degradation; overexpression impairs mitochondrial function; interacts with Dhh1p to mediate POR1 mRNA decay; expressed in stationary phase
YBR213W	102	110	39	293	76	211	473	294	83	145	281	363	124	224	77	106	69	338	YBR213W	MET8,bifunctional precorrin-2 dehydrogenase/sirohydrochlorin ferrochelatase MET8	Bifunctional dehydrogenase and ferrochelatase; involved in the biosynthesis of siroheme, a prosthetic group used by sulfite reductase; required for sulfate assimilation and methionine biosynthesis
YBR214W	636	552	167	752	453	1165	3054	1053	439	805	1217	826	892	828	587	591	255	1061	YBR214W	SDS24	Protein involved in cell separation during budding; one of two S. cerevisiae homologs (Sds23p and Sds24p) of the S. pombe Sds23 protein, which is implicated in APC/cyclosome regulation; may play an indirect role in fluid-phase endocytosis; protein abundance increases in response to DNA replication stress; SDS24 has a paralog, SDS23, that arose from the whole genome duplication
YBR215W	308	398	37	701	176	564	857	940	192	476	374	598	267	504	199	383	73	800	YBR215W	HPC2	Subunit of the HIR complex; HIR is a nucleosome assembly complex involved in regulation of histone gene transcription; mutants display synthetic defects with subunits of FACT, a complex that allows passage of RNA Pol II through nucleosomes
YBR216C	405	421	60	554	286	905	1401	602	297	550	650	685	413	756	293	493	97	706	YBR216C	YBP1	Protein involved in cellular response to oxidative stress; required for oxidation of specific cysteine residues of transcription factor Yap1p, resulting in nuclear localization of Yap1p in response to stress; YBP1 has a paralog, YBP2, that arose from the whole genome duplication
YBR217W	57	211	4	313	63	342	285	351	46	254	113	312	62	293	45	181	24	353	YBR217W	ATG12,APG12	Ubiquitin-like modifier involved in autophagy and the Cvt pathway; conserved; conjugated to Atg5p to form a complex involved in Atg8p lipidation; Atg5p-Atg12p cojugate also forms a complex with Atg16p; the Atg5-Atg12/Atg16 complex binds to membranes and is essential for autophagosome formation
YBR218C	3265	1725	610	1864	2138	3579	9512	2599	2166	1883	4615	2594	3268	2863	2453	1662	999	2575	YBR218C	PYC2,pyruvate carboxylase 2	Pyruvate carboxylase isoform; cytoplasmic enzyme that converts pyruvate to oxaloacetate; differentially regulated than isoform Pyc1p; mutations in the human homolog are associated with lactic acidosis; PYC2 has a paralog, PYC1, that arose from the whole genome duplication
YBR219C	0	2	0	1	0	2	0	6	0	1	0	3	0	2	0	1	0	3	YBR219C		Putative protein of unknown function; YBR219C is not an essential gene
YBR220C	287	259	43	453	152	644	847	330	174	441	415	457	251	372	212	355	68	602	YBR220C		Putative protein of unknown function; YBR220C is not an essential gene
YBR221C	5701	2475	1133	2805	3616	5658	15073	2924	3628	3065	7392	3181	5747	4131	4193	2411	1547	3540	YBR221C	PDB1,pyruvate dehydrogenase (acetyl-transferring) subunit E1 beta	E1 beta subunit of the pyruvate dehydrogenase (PDH) complex; PDH is an evolutionarily conserved multi-protein complex found in mitochondria
YBR221W-A	0	1	0	1	0	1	0	2	0	0	0	1	0	2	0	0	0	3	YBR221W-A		Putative protein of unknown function; identified by expression profiling and mass spectrometry
YBR222C	839	555	167	846	402	1035	1841	905	628	824	1436	1024	1093	1035	818	603	252	1290	YBR222C	PCS60,FAT2	Oxalyl-CoA synthetase; capable of catalyzing conversion of oxalate to oxalyl-CoA; catalyzes first step in pathway of oxalate degradation that functions to protect yeast from inhibitory effects of oxalate; peroxisomal protein that binds mRNA; localizes to both peroxisomal peripheral membrane and matrix, expression is highly inducible by oleic acid; similar to E. coli long chain acyl-CoA synthetase
YBR223C	101	229	13	277	64	458	287	325	64	273	142	367	101	421	90	212	18	359	YBR223C	TDP1,tyrosyl-DNA phosphodiesterase 1	Tyrosyl-DNA phosphodiesterase I; hydrolyzes 3' and 5'-phosphotyrosyl bonds; involved in the repair of DNA lesions created by topoisomerase I and topoisomerase II; mutations in human homolog result in the neurodegenerative disease SCANI
YBR223W-A	0	0	0	0	0	0	0	0	0	1	0	0	0	0	0	0	0	0	YBR223W-A		Dubious open reading frame; unlikely to encode a functional protein, based on available experimental and comparative sequence data; completely overlaps YBR223C; identified by gene-trapping, microarray-based expression analysis, and genome-wide homology searching
YBR224W	3	2	0	3	1	1	14	7	1	7	9	4	1	3	4	5	0	4	YBR224W		Dubious open reading frame; unlikely to encode a functional protein, based on available experimental and comparative sequence data; partially overlaps the verified gene TDP1
YBR225W	204	274	41	338	107	389	652	456	127	315	303	415	192	327	143	257	51	479	YBR225W		Putative protein of unknown function; non-essential gene identified in a screen for mutants affected in mannosylphophorylation of cell wall components
YBR226C	1	32	1	103	0	42	5	258	0	21	3	145	0	60	0	28	1	148	YBR226C		Dubious open reading frame; unlikely to encode a functional protein, based on available experimental and comparative sequence data; partially overlaps the uncharacterized ORF YBR225W
YBR227C	327	408	96	685	263	625	1319	900	264	394	690	689	335	619	316	392	124	852	YBR227C	MCX1	Mitochondrial matrix protein; putative ATP-binding chaperone with non-proteolytic function; similar to bacterial ClpX proteins
YBR228W	96	439	21	685	83	833	532	1057	67	416	223	692	105	690	76	421	38	723	YBR228W	SLX1	Endonuclease involved in DNA recombination and repair; subunit of a complex, with Slx4p, that hydrolyzes 5' branches from duplex DNA in response to stalled or converging replication forks; function overlaps with that of Sgs1p-Top3p
YBR229C	1010	554	179	751	511	969	2837	987	750	810	1402	1000	888	773	777	634	207	1047	YBR229C	ROT2,GLS2,glucan 1,3-alpha-glucosidase ROT2	Glucosidase II catalytic subunit; required for normal cell wall synthesis; mutations in rot2 suppress tor2 mutations, and are synthetically lethal with rot1 mutations
YBR230C	807	611	176	1068	483	1015	3960	1787	429	689	1308	959	735	643	554	511	210	1135	YBR230C	OM14	Mitochondrial outer membrane receptor for cytosolic ribosomes; integral protein of the outer membrane that interacts with the nascent chain-associated complex (NAC) bound to ribosomes, contributing to co-translational mitochondrial import; interacts with porin (Por1p) and Om45p; abundance is decreased in cells grown in glucose relative to other carbon sources
YBR230W-A	152	145	73	200	129	320	805	350	100	155	409	294	230	262	173	117	126	258	YBR230W-A		Putative protein of unknown function; YBR230W-A has a paralog, COQ8, that arose from the whole genome duplication
YBR231C	248	468	71	806	176	817	852	1029	168	444	437	900	279	850	189	415	98	823	YBR231C	SWC5,AOR1	Component of the SWR1 complex; complex exchanges histone variant H2AZ (Htz1p) for chromatin-bound histone H2A; protein abundance increases in response to DNA replication stress; relocalizes to the cytosol in response to hypoxia
YBR232C	0	0	0	3	0	2	3	1	0	2	0	1	0	4	0	1	0	3	YBR232C		Dubious open reading frame; unlikely to encode a functional protein, based on available experimental and comparative sequence data
YBR233W	281	304	79	430	160	470	837	522	178	356	398	453	254	385	196	308	89	538	YBR233W	PBP2,HEK1	RNA binding protein; has similarity to mammalian heterogeneous nuclear RNP K protein, involved in the regulation of telomere position effect and telomere length; relative distribution to the nucleus increases upon DNA replication stress
YBR233W-A	216	211	49	388	159	385	626	460	105	248	291	433	170	353	124	217	60	380	YBR233W-A	DAD3	Essential subunit of the Dam1 complex (aka DASH complex); complex couples kinetochores to the force produced by MT depolymerization thereby aiding in chromosome segregation; is transferred to the kinetochore prior to mitosis
YBR234C	1736	1312	368	1863	1210	3102	5686	2841	1326	1564	2659	2476	1793	2239	1402	1352	492	2540	YBR234C	ARC40	Subunit of the ARP2/3 complex; ARP2/3 is required for the motility and integrity of cortical actin patches
YBR235W	303	379	68	563	188	771	945	735	218	516	494	695	280	656	207	406	83	739	YBR235W	VHC1	Vacuolar membrane cation-chloride cotransporter (CCC); likely mediates K+ and Cl- cotransport into the vacuole; has a role in potassium homeostasis and salt tolerance; similar to mammalian electroneutral Na(+)-(K+)-C1- cotransporter family
YBR236C	474	612	91	900	330	1101	1274	1262	314	682	610	978	384	971	318	562	125	1167	YBR236C	ABD1	Methyltransferase; catalyzes the transfer of a methyl group from S-adenosylmethionine to the GpppN terminus of capped mRNA; nuclear protein that relocalizes to the cytosol in response to hypoxia
YBR237W	185	521	26	711	115	838	630	1011	146	549	347	797	149	710	140	451	51	836	YBR237W	PRP5,DEAD-box RNA helicase PRP5,RNA5	RNA helicase in the DEAD-box family; necessary for prespliceosome formation, bridges U1 and U2 snRNPs and enables stable U2 snRNP association with intron RNA
YBR238C	185	131	66	164	139	234	682	150	159	197	367	196	265	266	126	180	67	224	YBR238C		Mitochondrial membrane protein; not required for respiratory growth but causes a synthetic respiratory defect in combination with rmd9 mutations; transcriptionally up-regulated by TOR; deletion increases life span; YBR238C has a paralog, RMD9, that arose from the whole genome duplication
YBR239C	98	159	16	264	63	292	258	332	58	180	115	282	62	268	61	183	32	316	YBR239C	ERT1	Transcriptional regulator; involved in regulation of gluconeogenesis and fermentable carbon utilization; GFP-fusion protein localizes to cytoplasm, nucleus; null mutation affects periodicity of transcriptional and metabolic oscillation; plays role in restricting Ty1 transposition; member of the zinc cluster family of proteins, similar to Rds2p
YBR240C	17	64	4	93	17	145	66	102	27	93	40	116	21	101	11	72	3	114	YBR240C	THI2,PHO6,phoF	Transcriptional activator of thiamine biosynthetic genes; interacts with regulatory factor Thi3p to control expression of thiamine biosynthetic genes with respect to thiamine availability; acts together with Pdc2p to respond to thiaminediphosphate demand, possibly as related to carbon source availability; zinc finger protein of the Zn(II)2Cys6 type
YBR241C	194	245	57	467	118	676	889	639	149	359	433	581	312	585	170	288	69	593	YBR241C		Putative transporter, member of the sugar porter family; green fluorescent protein (GFP)-fusion protein localizes to the vacuolar membrane; YBR241C is not an essential gene; YBR241C has a paralog, VPS73, that arose from the whole genome duplication
YBR242W	304	446	73	880	153	878	832	1170	217	482	510	1098	254	884	224	486	82	987	YBR242W		Putative protein of unknown function; green fluorescent protein (GFP)-fusion protein localizes to the cytoplasm and nucleus; YBR242W is not an essential gene; YBR242W has a paralog, YGL101W, that arose from the whole genome duplication
YBR243C	534	701	138	880	331	1432	1397	1318	340	732	716	1024	489	1136	417	643	124	1066	YBR243C	ALG7,TUR1,UDP-N-acetylglucosamine--dolichyl-phosphate N-acetylglucosaminephosphotransferase	UDP-N-acetyl-glucosamine-1-P transferase; transfers Glc-Nac-P from UDP-GlcNac to Dol-P in the ER in the first step of the dolichol pathway of protein asparagine-linked glycosylation; inhibited by tunicamycin
YBR244W	1493	1226	156	1294	618	1603	1992	1472	869	1130	1197	1480	1006	1572	936	1042	220	1565	YBR244W	GPX2,AMI1,glutathione peroxidase GPX2	Phospholipid hydroperoxide glutathione peroxidase; protects cells from phospholipid hydroperoxides and nonphospholipid peroxides during oxidative stress; induced by glucose starvation; protein abundance increases in response to DNA replication stress
YBR245C	1424	838	295	1264	866	1263	4943	1652	1107	859	2321	1406	1279	1387	1148	808	450	1496	YBR245C	ISW1,SGN2,chromatin-remodeling ATPase ISW1	ATPase subunit of imitation-switch (ISWI) class chromatin remodelers; with Ioc3p forms Isw1a complex involved in repression of transcription initiation; with Ioc2p and Ioc4p forms Isw1b complex involved in regulation of transcription elongation; Isw1b recruited to ORFs by H3K36 methylation and acts with Chd1p to prevent trans-histone exchange over coding regions; Isw1p import into nucleus depends…
YBR246W	247	656	50	971	173	1475	882	1382	181	617	454	1220	269	1319	171	668	79	1017	YBR246W	RRT2,DPH7,ERE1,diphthamide synthase	Methylesterase performing penultimate step of diphthamide biosynthesis; hydrolyzes methylated diphthine to produce diphthine and allows Dph6-catalyzed amidation reaction to occur; deletion leads to resistance to sordarin and accumulation of methylatediphthine; WD40 domain-containing protein; involved in endosomal recycling; forms complex with Rtt10p that functions in retromer-mediated pathway for…
YBR247C	819	533	188	1090	476	1181	2344	1260	514	507	1209	1261	575	1297	492	622	245	1337	YBR247C	ENP1,MEG1	Protein associated with U3 and U14 snoRNAs; required for pre-rRNA processing and 40S ribosomal subunit synthesis; localized in the nucleus and concentrated in the nucleolus
YBR248C	1954	1759	254	2244	1028	4095	3727	2361	987	1720	2171	2858	1540	3504	1255	1776	423	2653	YBR248C	HIS7,imidazoleglycerol-phosphate synthase	Imidazole glycerol phosphate synthase; glutamine amidotransferase:cyclase that catalyzes the fifth step of histidine biosynthesis and also produces 5-aminoimidazole-4-carboxamide ribotide (AICAR), a purine precursor
YBR249C	5115	2688	886	3627	2681	5544	11913	3898	2676	2838	5758	4382	3336	4520	2898	2434	1014	4488	YBR249C	ARO4,3-deoxy-7-phosphoheptulonate synthase ARO4	3-deoxy-D-arabino-heptulosonate-7-phosphate (DAHP) synthase; catalyzes the first step in aromatic amino acid biosynthesis and is feedback-inhibited by tyrosine or high concentrations of phenylalanine or tryptophan; relative distribution to the nucleus increases upon DNA replication stress
YBR250W	20	102	4	103	9	137	37	127	7	118	26	155	8	153	12	106	1	161	YBR250W	SPO23	Protein of unknown function; associates with meiosis-specific protein Spo1p
YBR251W	382	673	63	851	269	1297	1191	1273	348	705	687	1193	551	1380	390	700	111	991	YBR251W	MRPS5,mitochondrial 37S ribosomal protein MRPS5	Mitochondrial ribosomal protein of the small subunit
YBR252W	1045	853	232	1520	595	1913	2605	2039	540	872	1186	1857	826	1677	623	807	259	1675	YBR252W	DUT1,bifunctional dITP/dUTP diphosphatase	deoxyuridine triphosphate diphosphatase (dUTPase); catalyzes hydrolysis of dUTP to dUMP and PPi, thereby preventing incorporation of uracil into DNA during replication; critical for the maintenance of genetic stability; also has diphosphatase activity on deoxyinosine triphosphate
YBR253W	220	587	56	981	201	1001	631	1464	148	572	352	1220	218	1037	165	505	55	1180	YBR253W	SRB6,MED22	Subunit of the RNA polymerase II mediator complex; associates with core polymerase subunits to form the RNA polymerase II holoenzyme; essential for transcriptional regulation
YBR254C	281	364	50	674	164	748	813	830	153	390	307	804	216	683	168	363	51	732	YBR254C	TRS20	Core component of transport protein particle (TRAPP) complexes I-III; TRAPP complexes are related multimeric guanine nucleotide-exchange factors for the GTPase Ypt1p, regulating ER-Golgi traffic (TRAPPI), intra-Golgi traffic (TRAPPII), endosome-Golgi traffic (TRAPPII and III) and autophagy (TRAPPIII); mutation of conserved residues leads to defects in endocytic recycling and a block in sporulatio…
YBR255C-A	134	191	24	324	106	327	399	476	102	199	211	309	167	300	86	178	34	314	YBR255C-A		Putative protein of unknown function; may interact with respiratory chain complexes III (ubiquinol-cytochrome c reductase) or IV (cytochrome c oxidase); identified by sequence comparison with hemiascomycetous yeast species
YBR255W	138	359	33	682	83	589	508	921	113	499	274	702	126	569	101	371	51	802	YBR255W	MTC4	Protein of unknown function; required for normal growth rate at 15 degrees C; green fluorescent protein (GFP)-fusion protein localizes to the cytoplasm in a punctate pattern; mtc4 is synthetically sick with cdc13-1
YBR256C	513	883	110	1691	329	1840	1819	2251	375	1043	1044	1990	432	1489	416	906	145	2182	YBR256C	RIB5,riboflavin synthase	Riboflavin synthase; catalyzes the last step of the riboflavin biosynthesis pathway
YBR257W	169	286	43	576	98	466	541	813	93	301	248	716	144	548	145	326	24	687	YBR257W	POP4	Subunit of both RNase MRP and nuclear RNase P; RNase MRP cleaves pre-rRNA, while nuclear RNase P cleaves tRNA precursors to generate mature 5' ends and facilitates turnover of nuclear RNAs; binds to the RPR1 RNA subunit in RNase P
YBR258C	118	192	30	323	89	285	370	447	83	208	202	350	87	315	101	206	38	383	YBR258C	SHG1,CPS15	Subunit of the COMPASS (Set1C) complex; COMPASS methylates histone H3 on lysine 4 and is required in transcriptional silencing near telomeres
YBR259W	83	253	9	384	58	453	206	511	23	369	111	519	48	383	33	308	20	531	YBR259W		Protein of unknown function; YBR259W is not an essential gene; forms cytoplasmic foci upon DNA replication stress
YBR260C	335	444	79	571	203	727	1142	773	225	453	521	718	327	687	234	434	102	697	YBR260C	RGD1	GTPase-activating protein (RhoGAP) for Rho3p and Rho4p; possibly involved in control of actin cytoskeleton organization
YBR261C	751	635	137	900	443	1456	2035	1023	377	646	1084	1094	612	1219	503	538	214	1168	YBR261C	TAE1,NTM1	AdoMet-dependent proline methyltransferase; catalyzes the dimethylation of ribosomal proteins Rpl12 and Rps25 at N-terminal proline residues; has a role in protein synthesis; fusion protein localizes to the cytoplasm
YBR262C	214	504	47	753	155	1092	761	1171	174	505	476	945	339	1187	205	438	94	874	YBR262C	MIC12,AIM5,FMP51,MCS12	Component of the MICOS complex; MICOS (formerly MINOS or MitOS) is a mitochondrial inner membrane complex that extends into the intermembrane space and has a role in the maintenance of crista junctions, inner membrane architecture, and formation of contact sites to the outer membrane
YBR263W	3339	1221	623	2503	1871	2534	9322	2976	2341	1378	4946	2854	3080	2085	2507	1230	818	3181	YBR263W	SHM1,SHMT1,TMP3,glycine hydroxymethyltransferase SHM1	Mitochondrial serine hydroxymethyltransferase; converts serine to glycine plus 5,10 methylenetetrahydrofolate; involved in generating precursors for purine, pyrimidine, amino acid, and lipid biosynthesis; reverse reaction generates serine
YBR264C	210	417	55	770	137	892	909	1132	162	473	465	900	227	790	181	445	93	861	YBR264C	YPT10,Rab family GTPase YPT10	Rab family GTP-binding protein; contains the PEST signal sequence specific for proteolytic enzymes; may be involved in vesicular transport; overexpression leads to accumulation of Golgi-like cisternae with budding vesicles
YBR265W	800	753	165	1288	478	1754	2484	1439	471	754	984	1298	681	1267	501	699	173	1304	YBR265W	TSC10,3-dehydrosphinganine reductase	3-ketosphinganine reductase; catalyzes the second step in phytosphingosine synthesis; essential for growth in the absence of exogenous dihydrosphingosine or phytosphingosine; localized to lipid droplets; member of short chain dehydrogenase/reductase protein family
YBR266C	1	0	0	0	0	1	0	1	0	1	0	2	0	1	0	1	0	0	YBR266C	SLM6	Protein with a potential role in actin cytoskeleton organization; gene exhibits synthetic genetic interaction with MSS4 encoding phosphatidylinositol 4-phosphate kinase
YBR267W	465	685	163	1448	285	1551	1918	1630	331	708	951	1852	386	1875	300	755	210	1712	YBR267W	REI1	Cytoplasmic pre-60S factor; required for the correct recycling of shuttling factors Alb1, Arx1 and Tif6 at the end of the ribosomal large subunit biogenesis; involved in bud growth in the mitotic signaling network
YBR268W	390	588	58	862	255	1225	1284	1249	283	636	603	1063	482	1201	314	547	104	967	YBR268W	MRPL37,YmL37,mitochondrial 54S ribosomal protein YmL37	Mitochondrial ribosomal protein of the large subunit
YBR269C	581	303	234	624	396	651	2924	902	350	403	1180	634	534	512	458	302	254	664	YBR269C	SDH8,FMP21	Protein required for assembly of succinate dehydrogenase; interacts with flavinylated Sdh1p and may function as a chaperone for free Sdh1p, protecting its FAD cofactor from redox reactions before assembly of the complex; soluble protein of the mitochondrial matrix; respiratory defect of null mutant is functionally complemented by Drosophila and human orthologs
YBR270C	34	283	6	500	29	567	85	743	20	333	37	608	41	575	21	272	6	568	YBR270C	BIT2	Subunit of TORC2 membrane-associated complex; involved in regulation of actin cytoskeletal dynamics during polarized growth and cell wall integrity; interacts with Slm1p and Slm2p, homologous PH domain-containing TORC2 substrates; BIT2 has a paralog, BIT61, that arose from the whole genome duplication
YBR271W	191	346	59	742	118	643	660	918	164	364	323	798	148	635	122	364	59	904	YBR271W	EFM2	S-adenosylmethionine-dependent methyltransferase; seven-beta-strand lysine methyltransferase which dimethylates translation elongation factor EF2 (Eft1p and Eft2p) at lysine 613 and methylates EF3 (Yef3p) at lysine 187; green fluorescent protein (GFP)-fusion protein localizes to the cytoplasm; involved in regulation of translational termination; predicted involvement in ribosome biogenesis
YBR272C	339	371	52	509	218	658	1084	699	195	381	439	637	297	661	230	363	91	606	YBR272C	HSM3	Proteasome-interacting protein; involved in the assembly of the base subcomplex of the 19S proteasomal regulatory particle (RP); involved in DNA mismatch repair during slow growth; weak similarity to Msh1p; related to human 19S subunit S5b; structural study suggests Hsm3p is a scaffold protein for Rpt1p-Rpt2p complex formation
YBR273C	647	638	145	799	493	1347	2595	1049	482	840	1098	1027	710	1057	518	694	245	1057	YBR273C	UBX7,CUI3	UBX (ubiquitin regulatory X) domain-containing protein; interacts with Cdc48p; UBX7 has a paralog, UBX6, that arose from the whole genome duplication
YBR274W	181	368	27	468	125	665	620	558	125	499	239	590	167	610	124	363	28	633	YBR274W	CHK1,serine/threonine protein kinase CHK1	Serine/threonine kinase and DNA damage checkpoint effector; mediates cell cycle arrest via phosphorylation of Pds1p; phosphorylated by checkpoint signal transducer Mec1p; homolog of S. pombe and mammalian Chk1 checkpoint kinase
YBR275C	352	303	63	537	177	451	1058	597	232	398	529	543	303	468	244	342	92	608	YBR275C	RIF1,DNA-binding protein RIF1	Protein that binds to the Rap1p C-terminus; acts synergistically with Rif2p to help control telomere length and establish telomeric silencing; contributes to resection of DNA double strand breaks (DSBs); deletion results in telomere elongation
YBR276C	166	682	41	1069	110	1208	443	1334	131	857	230	1202	171	1073	104	678	36	1341	YBR276C	PPS1,tyrosine/serine/threonine protein phosphatase PPS1	Protein phosphatase; has specificity for serine, threonine, and tyrosine residues; has a role in the DNA synthesis phase of the cell cycle
YBR277C	1	0	1	3	0	5	0	0	0	5	2	2	0	6	0	2	0	5	YBR277C		Dubious open reading frame; unlikely to encode a functional protein, based on available experimental and comparative sequence data; partially overlaps the verified gene YBR278W
YBR278W	200	491	24	744	102	959	491	989	85	573	225	790	135	762	111	435	49	806	YBR278W	DPB3	Third-largest subunit of DNA polymerase II (DNA polymerase epsilon); required to maintain fidelity of chromosomal replication and also for inheritance of telomeric silencing; stabilizes the interaction of Pol epsilon with primer-template DNA, positively affecting the processivity of the polymerase and exonuclease activities of Pol epsilon; mRNA abundance peaks at the G1/S boundary of the cell cyc…
YBR279W	676	1027	98	1522	403	1624	2151	2050	542	1168	1040	1641	616	1408	535	985	188	1733	YBR279W	PAF1	Component of the Paf1p complex involved in transcription elongation; binds to and modulates the activity of RNA polymerases I and II; required for expression of a subset of genes, including cell cycle-regulated genes; involved in SER3 repression by helping to maintain SRG1 transcription-dependent nucleosome occupancy; homolog of human PD2/hPAF1
YBR280C	171	324	51	392	116	528	871	480	145	340	473	554	211	450	148	320	97	501	YBR280C	SAF1,SCF ubiquitin ligase complex subunit SAF1	F-Box protein involved in proteasome-dependent degradation of Aah1p; involved in proteasome-dependent degradation of Aah1p during entry of cells into quiescence; interacts with Skp1
YBR281C	529	398	102	597	268	604	1288	707	411	509	714	642	420	510	426	376	128	796	YBR281C	DUG2,glutamine amidotransferase subunit DUG2	Component of glutamine amidotransferase (GATase II); forms a complex with Dug3p to degrade glutathione (GSH) and other peptides containing a gamma-glu-X bond in an alternative pathway to GSH degradation by gamma-glutamyl transpeptidase (Ecm38p)
YBR282W	450	464	99	582	293	701	1382	904	351	483	654	684	440	730	369	422	115	716	YBR282W	MRPL27,YmL27,mitochondrial 54S ribosomal protein YmL27	Mitochondrial ribosomal protein of the large subunit; homolog of human Bcl-2 interacting protein BMRP
YBR283C	3359	2331	579	3331	1899	4760	9100	4279	2049	2379	4155	4008	2368	3925	2052	2117	534	3931	YBR283C	SSH1	Subunit of the Ssh1 translocon complex; Sec61p homolog involved in co-translational pathway of protein translocation; not essential
YBR284W	30	105	8	177	21	162	280	202	14	117	109	228	30	148	10	120	17	286	YBR284W	metallo-dependent hydrolase superfamily protein	Putative metallo-dependent hydrolase superfamily protein; similar to AMP deaminases but lacks key catalytic residues and does not rescue purine nucleotide metabolic defect of quadruple aah1 ade8 amd1 his1 mutant; null mutant exhibits longer telomeres, altered Ty mobility, decreased resistance to rapamycin and wortmannin; induced in response to hydrostatic pressure; not an essential gene; YBR284W …
YBR285W	31	32	12	65	16	38	328	147	30	35	158	114	34	53	34	24	20	141	YBR285W		Putative protein of unknown function; YBR285W is not an essential gene
YBR286W	8366	2964	1626	4957	4746	6703	28515	6864	6922	4337	13259	5995	9859	5186	7825	3304	2268	6333	YBR286W	APE3,APY1	Vacuolar aminopeptidase Y; processed to mature form by Prb1p
YBR287W	785	1294	163	1651	589	3074	3217	2135	547	1610	1344	1953	819	2181	660	1397	232	2206	YBR287W	ZSP1	Protein of unknown function; green fluorescent protein (GFP)-fusion protein localizes to the ER; YBR287W is not an essential gene
YBR288C	589	644	76	1002	342	1066	1472	1408	330	667	673	1208	412	1012	350	649	91	1174	YBR288C	APM3,YKS6	Mu3-like subunit of the clathrin associated protein complex (AP-3); functions in transport of alkaline phosphatase to the vacuole via the alternate pathway
YBR289W	352	581	100	1192	198	1021	1261	1366	272	806	623	1309	412	964	262	609	98	1279	YBR289W	SNF5,HAF4,SWI10,TYE4	Subunit of the SWI/SNF chromatin remodeling complex; involved in transcriptional regulation; functions interdependently in transcriptional activation with Snf2p and Snf6p; relocates to the cytosol under hypoxic conditions
YBR290W	406	770	109	1070	296	1260	1659	1447	241	908	668	1231	440	1100	295	704	111	1298	YBR290W	BSD2	Heavy metal ion homeostasis protein; facilitates trafficking of Smf1p and Smf2p metal transporters to vacuole where they are degraded; acts as an adaptor protein with Rsp5p in the regulated endocytosis of Smf1p and is itself ubiquitylated by Rsp5p; controls metal ion transport, prevents metal hyperaccumulation, functions in copper detoxification
YBR291C	131	684	16	756	106	1637	241	1158	50	628	95	973	95	1430	76	624	46	920	YBR291C	CTP1	Mitochondrial inner membrane citrate transporter; member of the mitochondrial carrier family
YBR292C	2	57	0	116	0	64	1	210	0	48	2	145	1	91	0	41	0	127	YBR292C		Dubious open reading frame; unlikely to encode a functional protein, based on available experimental and comparative sequence data; YBR292C is not an essential gene
YBR293W	42	380	12	458	34	786	181	523	34	366	59	639	40	596	28	356	11	552	YBR293W	VBA2	Permease of basic amino acids in the vacuolar membrane
YBR294W	5	13	3	33	1	27	69	53	4	14	102	95	1	27	2	8	8	65	YBR294W	SUL1,SFP2	High affinity sulfate permease of the SulP anion transporter family; sulfate uptake is mediated by specific sulfate transporters Sul1p and Sul2p, which control the concentration of endogenous activated sulfate intermediates
YBR295W	71	402	2	485	43	1033	135	552	44	463	112	629	80	942	49	444	17	580	YBR295W	PCA1,CAD2,PAY2,cation-transporting P-type ATPase PCA1	Cadmium transporting P-type ATPase; may also have a role in copper and iron homeostasis; stabilized by Cd binding, which prevents ubiquitination; S288C and other lab strains contain a G970R mutation which eliminates Cd transport function
YBR296C	752	888	3	55	344	2902	83	54	472	969	85	108	473	2358	370	1383	28	101	YBR296C	PHO89,ITN1	Plasma membrane Na+/Pi cotransporter; active in early growth phase; similar to phosphate transporters of Neurospora crassa; transcription regulated by inorganic phosphate concentrations and Pho4p; mutations in related human transporter genes hPit1 and hPit2 are associated with hyperphosphatemia-induced calcification of vascular tissue and familial idiopathic basal ganglia calcification
YBR296C-A	0	0	0	0	0	0	0	0	0	0	0	2	1	3	0	0	0	0	YBR296C-A		Putative protein of unknown function; identified by gene-trapping, microarray-based expression analysis, and genome-wide homology searching
YBR297W	108	108	2	37	59	211	80	52	42	102	61	58	76	153	63	79	7	85	YBR297W	MAL33,MAL3R,MALR,transcription factor MAL33	MAL-activator protein; part of complex locus MAL3; nonfunctional in genomic reference strain S288C
YBR298C	2	452	1	420	1	957	18	810	0	346	8	324	12	372	4	260	0	355	YBR298C	MAL31,MAL3T,MALT	Maltose permease; high-affinity maltose transporter (alpha-glucoside transporter); encoded in the MAL3 complex locus; member of the 12 transmembrane domain superfamily of sugar transporters; functional in genomic reference strain S288C
YBR298C-A	0	0	0	0	0	0	0	0	0	1	0	0	0	2	0	0	0	1	YBR298C-A		Putative protein of unknown function; identified by gene-trapping, microarray-based expression analysis, and genome-wide homology searching
YBR299W	0	4	0	2	2	6	3	11	3	6	0	9	2	7	1	5	0	8	YBR299W	MAL32,MAL3S,MALS,alpha-glucosidase MAL32	Maltase (alpha-D-glucosidase); inducible protein involved in maltose catabolism; encoded in the MAL3 complex locus; functional in genomic reference strain S288C; hydrolyzes the disaccharides maltose, turanose, maltotriose, and sucrose
YBR300C	0	0	0	1	0	1	0	1	0	2	0	1	0	4	0	2	0	2	YBR300C		Dubious open reading frame; unlikely to encode a functional protein, based on available experimental and comparative sequence data; partially overlaps the verified gene YBR301W; YBR300C is not an essential gene
YBR301W	0	1	0	3	0	3	0	2	0	3	0	4	2	5	1	1	0	1	YBR301W	PAU24,DAN3,seripauperin PAU24	Cell wall mannoprotein; has similarity to Tir1p, Tir2p, Tir3p, and Tir4p; member of the seripauperin multigene family encoded mainly in subtelomeric regions; expressed under anaerobic conditions, completely repressed during aerobic growth
YBR302C	0	0	0	0	0	1	1	1	0	0	0	1	0	0	0	0	0	0	YBR302C	COS2	Protein of unknown function; member of the DUP380 subfamily of conserved, often subtelomerically-encoded proteins
YCL001W	772	753	175	1427	426	1424	2532	1693	530	984	1328	1688	698	1260	543	879	225	1871	YCL001W	RER1	Protein involved in retention of membrane proteins; including Sec12p, in the ER; localized to Golgi; functions as a retrieval receptor in returning membrane proteins to the ER
YCL001W-A	1	2	0	5	0	2	0	6	1	5	2	6	0	5	0	5	0	14	YCL001W-A		Putative protein of unknown function; YCL001W-A gene has similarity to DOM34 and is present in a region duplicated between chromosomes XIV and III
YCL001W-B	0	4	0	6	1	4	0	3	0	7	1	10	0	9	0	3	0	7	YCL001W-B		Putative protein of unknown function; present in a region duplicated between chromosomes XIV and III; YCL001W-B has a paralog, DOM34, that arose from the whole genome duplication
YCL002C	99	413	18	609	76	845	294	685	64	446	151	651	67	687	53	413	27	711	YCL002C		Putative protein of unknown function; YCL002C is not an essential gene
YCL004W	36	202	16	327	25	330	187	429	28	250	101	315	63	269	43	199	8	401	YCL004W	PGS1,CDP-diacylglycerol--glycerol-3-phosphate 3-phosphatidyltransferase,PEL1,YCL003W	Phosphatidylglycerolphosphate synthase; catalyzes the synthesis of phosphatidylglycerolphosphate from CDP-diacylglycerol and sn-glycerol 3-phosphate in the first committed and rate-limiting step of cardiolipin biosynthesis
YCL005W	126	404	20	621	79	853	355	677	79	442	188	625	128	716	62	399	33	722	YCL005W	LDB16	Protein of unknown function; null mutants have decreased net negative cell surface charge; GFP-fusion protein expression is induced in response to the DNA-damaging agent MMS; native protein is detected in purified mitochondria
YCL005W-A	1653	1052	439	1912	1520	2236	6547	2651	1004	1009	2639	2117	1708	1780	1225	892	483	2041	YCL005W-A	VMA9,CWH36,H(+)-transporting V0 sector ATPase subunit e,LDB10	Vacuolar H+ ATPase subunit e of the V-ATPase V0 subcomplex; essential for vacuolar acidification; interacts with the V-ATPase assembly factor Vma21p in the ER; involved in V0 biogenesis
YCL007C	4	4	0	3	0	3	6	6	0	4	4	4	0	6	1	7	0	9	YCL007C	CWH36	Dubious open reading frame; unlikely to encode a functional protein, based on available experimental and comparative sequence data; overlaps verified ORF YCL005W-A; mutations in YCL007C were thought to confer sensitivity to calcofluor white, but this phenotype was later shown to be due to the defect in YCL005W-A
YCL008C	240	356	57	652	180	881	874	792	161	477	302	702	228	706	135	329	79	665	YCL008C	STP22,AGS1,VPL15,VPS23,ubiquitin-binding ESCRT-I subunit protein STP22	Component of the ESCRT-I complex; ESCRT-I is involved in ubiquitin-dependent sorting of proteins into the endosome; prevents polyubiquitination of the arrestin-related protein Rim8p, thereby directing its monoubiquitination by Rsp5p; homologous to the mouse and human Tsg101 tumor susceptibility gene; mutants exhibit a Class E Vps phenotype;
YCL009C	3551	1341	880	2488	2459	3274	10762	2704	1899	1287	4661	2593	3072	2189	2123	1095	1002	2885	YCL009C	ILV6,acetolactate synthase regulatory subunit	Regulatory subunit of acetolactate synthase; acetolactate synthase catalyzes the first step of branched-chain amino acid biosynthesis; enhances activity of the Ilv2p catalytic subunit, localizes to mitochondria
YCL010C	232	330	73	246	184	693	836	263	144	425	373	379	217	402	134	306	103	417	YCL010C	SGF29	Component of the HAT/Core module of the SAGA, SLIK, and ADA complexes; HAT/Core module also contains Gcn5p, Ngg1p, and Ada2p; binds methylated histone H3K4; involved in transcriptional regulation through SAGA and TBP recruitment to target promoters and H3 acetylation
YCL011C	1392	2955	330	4505	827	5400	4468	6196	911	2921	2357	5236	1107	4887	1071	2662	505	5069	YCL011C	GBP2,RLF6	Poly(A+) RNA-binding protein; key surveillance factor for the selective export of spliced mRNAs from the nucleus to the cytoplasm; preference for intron-containing genes; similar to Npl3p; also binds single-stranded telomeric repeat sequence in vitro; relocalizes to the cytosol in response to hypoxia; GBP2 has a paralog, HRB1, that arose from the whole genome duplication
YCL012C	148	77	38	172	80	159	592	301	112	92	291	213	152	148	115	110	42	264	YCL012C	YCL011C-A	Putative protein of unknown function; orthologs are present in S. bayanus, S. paradoxus and Ashbya gossypii; YCL012C is not an essential gene
YCL014W	685	490	120	756	395	823	2074	1041	446	578	1072	908	621	756	546	570	240	982	YCL014W	BUD3,YCL012W	Protein involved in bud-site selection; required for axial budding pattern; localizes with septins to bud neck in mitosis and may constitute an axial landmark for next round of budding
YCL016C	149	372	39	644	94	864	513	625	96	470	224	663	128	669	103	456	30	693	YCL016C	DCC1	Subunit of a complex with Ctf8p and Ctf18p; shares some components with Replication Factor C; required for sister chromatid cohesion and telomere length maintenance
YCL017C	1382	688	275	1050	812	1553	4054	1317	1162	902	2345	1372	1444	1458	1197	723	443	1383	YCL017C	NFS1,SPL1	Cysteine desulfurase; involved in iron-sulfur cluster (Fe/S) biogenesis and in thio-modification of mitochondrial and cytoplasmic tRNAs; essential protein located predominantly in mitochondria
YCL018W	1	0	0	0	1	0	0	1	0	0	0	0	0	0	0	0	0	0	YCL018W	LEU2,3-isopropylmalate dehydrogenase	Beta-isopropylmalate dehydrogenase (IMDH); catalyzes the third step in the leucine biosynthesis pathway; can additionally catalyze the conversion of &#946;-ethylmalate into &#945;-ketovalerate
YCL019W	1	1	0	1	0	2	2	1	0	1	2	2	0	2	1	1	0	4	YCL019W	gag-pol fusion protein	Retrotransposon TYA Gag and TYB Pol genes; transcribed/translated as one unit; polyprotein is processed to make a nucleocapsid-like protein (Gag), reverse transcriptase (RT), protease (PR), and integrase (IN); similar to retroviral genes
YCL020W	0	0	0	0	0	0	0	0	0	0	0	0	0	0	0	0	0	0	YCL020W	gag protein	Retrotransposon TYA Gag gene co-transcribed with TYB Pol; translated as TYA or TYA-TYB polyprotein; Gag is a nucleocapsid protein that is the structural constituent of virus-like particles (VLPs); similar to retroviral Gag
YCL021W-A	4	82	0	133	2	164	9	139	4	95	13	161	6	181	2	71	1	163	YCL021W-A		Putative protein of unknown function
YCL022C	1	0	0	0	0	0	0	0	0	1	0	0	0	2	1	1	1	0	YCL022C		Dubious open reading frame; unlikely to encode a functional protein, based on available experimental and comparative sequence data; completely overlaps verified gene KCC4/YCL024W
YCL023C	1	1	0	1	0	2	0	2	0	1	0	8	0	3	0	0	0	1	YCL023C		Dubious open reading frame; unlikely to encode a functional protein, based on available experimental and comparative sequence data; partially overlaps verified ORF KCC4
YCL024W	265	330	45	490	159	459	739	627	136	377	262	498	242	400	166	318	58	539	YCL024W	KCC4	Protein kinase of the bud neck involved in the septin checkpoint; associates with septin proteins, negatively regulates Swe1p by phosphorylation, shows structural homology to bud neck kinases Gin4p and Hsl1p; KCC4 has a paralog, GIN4, that arose from the whole genome duplication
YCL025C	373	751	217	1330	242	1389	3656	2414	342	847	2176	1940	482	1159	347	604	428	1728	YCL025C	AGP1,YCC5,amino acid transporter AGP1	Low-affinity amino acid permease with broad substrate range; involved in uptake of asparagine, glutamine, and other amino acids; expression regulated by SPS plasma membrane amino acid sensor system (Ssy1p-Ptr3p-Ssy5p); AGP1 has a paralog, GNP1, that arose from the whole genome duplication
YCL026C-A	6	6	2	22	1	11	17	3	3	13	19	31	9	23	3	11	0	19	YCL026C-A	FRM2,YCLX08C	Type II nitroreductase, using NADH as reductant; mutants are defective in fatty acid mediated repression of genes involved in fatty acid biosynthesis indicative of a role in lipid signaling; involved in the oxidative stress response; transcription induction by cadmium and selenite indicates a possible role in the metal stress response; expression induced in cells treated with the mycotoxin patulin
YCL026C-B	96	58	24	88	57	74	170	74	67	44	209	135	132	80	91	42	62	152	YCL026C-B	HBN1,YCL027C-A	Protein of unknown function; similar to bacterial nitroreductases; green fluorescent protein (GFP)-fusion protein localizes to the cytoplasm and nucleus; protein becomes insoluble upon intracellular iron depletion; protein abundance increases in response to DNA replication stress
YCL027W	32	62	32	297	15	67	377	337	33	95	313	519	33	104	43	121	40	499	YCL027W	FUS1	Membrane protein localized to the shmoo tip; required for cell fusion; expression regulated by mating pheromone; proposed to coordinate signaling, fusion, and polarization events required for fusion; potential Cdc28p substrate
YCL028W	2161	737	568	1077	1215	1438	6530	1335	1416	931	3589	1264	2118	1123	1648	683	705	1313	YCL028W	RNQ1,[PIN(+)],prion domain-containing protein RNQ1	[PIN(+)] prion; an infectious protein conformation that is generally an ordered protein aggregate
YCL029C	273	304	53	512	166	603	711	497	154	437	392	567	229	481	185	346	79	704	YCL029C	BIK1,ARM5,PAC14	Microtubule-associated protein; component of the interface between microtubules and kinetochore, involved in sister chromatid separation; essential in polyploid cells but not in haploid or diploid cells; ortholog of mammalian CLIP-170
YCL030C	8923	4422	1042	3517	5755	11023	16324	3860	5446	5004	9129	5060	8577	7530	6967	4667	1910	4768	YCL030C	HIS4,trifunctional histidinol dehydrogenase/phosphoribosyl-AMP cyclohydrolase/phosphoribosyl-ATP diphosphatase	Multifunctional enzyme containing phosphoribosyl-ATP pyrophosphatase; phosphoribosyl-AMP cyclohydrolase, and histidinol dehydrogenase activities; catalyzes the second, third, ninth and tenth steps in histidine biosynthesis
YCL031C	670	825	125	1582	457	1442	2057	1759	376	1077	1085	1519	585	1358	433	985	187	1704	YCL031C	RRP7	Essential protein involved in rRNA processing and ribosome biogenesis; protein abundance increases in response to DNA replication stress
YCL032W	168	410	26	729	137	865	617	962	127	575	308	817	173	722	131	411	56	837	YCL032W	STE50	Adaptor protein for various signaling pathways; involved in mating response, invasive/filamentous growth, osmotolerance; acts as an adaptor that links G protein-associated Cdc42p-Ste20p complex to the effector Ste11p to modulate signal transduction
YCL033C	356	401	75	685	256	980	1422	954	253	429	815	837	479	876	312	363	194	872	YCL033C	MXR2,MSRB	Methionine-R-sulfoxide reductase; involved in the response to oxidative stress; protects iron-sulfur clusters from oxidative inactivation along with MXR1; involved in the regulation of lifespan
YCL034W	837	1187	176	1896	565	2780	2849	2445	561	1439	1323	2251	819	2435	635	1220	257	2303	YCL034W	LSB5	Protein of unknown function; binds Las17p, which is a homolog of human Wiskott-Aldrich Syndrome protein involved in actin patch assembly and actin polymerization; may mediate disassembly of the Pan1 complex from the endocytic coat
YCL035C	1858	1162	357	1958	1447	2411	6589	2878	1220	1319	3116	2021	2133	1818	1701	1101	763	2440	YCL035C	GRX1,dithiol glutaredoxin GRX1	Glutathione-dependent disulfide oxidoreductase; hydroperoxide and superoxide-radical responsive, heat-stable, with active site cysteine pair; protects cells from oxidative damage; GRX1 has a paralog, GRX2, that arose from the whole genome duplication; protein abundance increases in response to DNA replication stress
YCL036W	117	345	33	1102	60	940	487	1070	74	391	267	1335	83	1171	62	491	68	1399	YCL036W	GFD2,YCD6	Protein of unknown function; identified as a high-copy suppressor of a dbp5 mutation; GFD2 has a paralog, YDR514C, that arose from the whole genome duplication
YCL037C	3733	366	925	689	2168	790	9874	783	2173	441	4737	634	2796	569	2167	434	1131	695	YCL037C	SRO9	Cytoplasmic RNA-binding protein; shuttles between nucleus and cytoplasm and is exported from the nucleus in an mRNA export-dependent manner; associates with translating ribosomes; involved in heme regulation of Hap1p as a component of the HMC complex, also involved in the organization of actin filaments; contains a La motif; SRO9 has a paralog, SLF1, that arose from the whole genome duplication
YCL038C	210	367	39	434	100	1009	600	699	193	547	373	603	319	949	211	469	56	571	YCL038C	ATG22,AUT4	Vacuolar integral membrane protein required for efflux of amino acids; required for efflux of amino acids during autophagic body breakdown in the vacuole; null mutation causes a gradual loss of viability during starvation
YCL039W	253	414	37	652	122	718	797	904	179	509	339	804	283	676	162	475	67	808	YCL039W	GID7,MOH2,glucose-induced degradation complex subunit GID7	Subunit of GID Complex that binds directly to central component Vid30p; GID complex is involved in proteasome-dependent catabolite inactivation of fructose-1,6-bisphosphatase; Gid7p contains six WD40 repeats; computational analysis suggests that Gid7p and Moh1p have similar functions
YCL040W	5851	5420	1480	5759	4909	14324	32242	8803	4606	7075	10642	7405	8348	8445	6019	5277	2267	7619	YCL040W	GLK1,HOR3,glucokinase	Glucokinase; catalyzes the phosphorylation of glucose at C6 in the first irreversible step of glucose metabolism; one of three glucose phosphorylating enzymes; expression regulated by non-fermentable carbon sources; GLK1 has a paralog, EMI2, that arose from the whole genome duplication
YCL041C	10	37	0	49	4	60	28	31	4	34	18	45	7	33	1	56	4	64	YCL041C		Dubious open reading frame; unlikely to encode a functional protein, based on available experimental and comparative sequence data; partially overlaps both the verified gene PDI1/YCL043C and the uncharacterized gene YCL042W
YCL042W	5	53	2	44	3	64	30	53	5	75	9	53	2	32	0	36	6	50	YCL042W		Putative protein of unknown function; epitope-tagged protein localizes to the cytoplasm
YCL043C	14100	4973	2756	6559	8020	9139	34260	8621	9560	5793	17197	8816	13306	8495	11572	4222	3869	9170	YCL043C	PDI1,MFP1,TRG1,protein disulfide isomerase PDI1	Protein disulfide isomerase; multifunctional protein of ER lumen, essential for formation of disulfide bonds in secretory and cell-surface proteins, unscrambles non-native disulfide bonds; key regulator of Ero1p; forms complex with Mnl1p that has exomannosidase activity, processing unfolded protein-bound Man8GlcNAc2 oligosaccharides to Man7GlcNAc2, promoting degradation in unfolded protein respon…
YCL044C	263	185	65	404	149	348	848	404	192	265	464	375	252	239	175	175	81	515	YCL044C	MGR1	Subunit of the mitochondrial (mt) i-AAA protease supercomplex; i-AAA degrades misfolded mitochondrial proteins; forms a subcomplex with Mgr3p that binds to substrates to facilitate proteolysis; required for growth of cells lacking mtDNA
YCL045C	2122	935	370	1714	1012	1690	5141	1860	1728	1330	3100	1714	1965	1335	1817	1091	541	2114	YCL045C	EMC1	Member of conserved endoplasmic reticulum membrane complex; involved in efficient folding of proteins in the ER; null mutant displays induction of the unfolded protein response; interacts with Gal80p; homologous to worm H17B01.4/EMC-1, fly CG2943, and human KIAA0090
YCL046W	0	1	0	0	2	0	0	3	0	2	0	1	0	1	0	0	0	2	YCL046W		Dubious open reading frame; unlikely to encode a functional protein, based on available experimental and comparative sequence data; partially overlaps the uncharacterized ORF YCL045C
YCL047C	208	334	20	452	114	667	474	533	166	476	312	721	188	714	187	433	45	649	YCL047C	POF1	Nicotinamide mononucleotide-specific adenylyltransferase (NMNAT); catalyzes the conversion of nicotinamide mononucleotide (NMN) to nicotinamide adenine dinucleotide (NAD+); role in the nicotinamide riboside (NR) salvage pathway of NAD+ biosynthesis; involved in NR and NAD+ homeostasis; ATPase involved in protein quality control and filamentation pathways; interacts physically with Kss1p and suppr…
YCL048W	3	8	0	14	1	19	3	23	2	8	6	25	3	24	0	14	0	16	YCL048W	SPS22	Protein of unknown function; SPS22 has a paralog, SPS2, that arose from the whole genome duplication; redundant with Sps2p for the organization of the beta-glucan layer of the spore wall
YCL048W-A	1	3	4	25	1	4	73	45	1	8	11	22	7	16	3	8	0	17	YCL048W-A		Putative protein of unknown function; YCL048W-A has a paralog, YDR524C-B, that arose from the whole genome duplication
YCL049C	254	273	37	341	146	620	736	423	168	335	297	450	287	567	192	274	76	426	YCL049C		Protein of unknown function; localizes to membrane fraction; YCL049C is not an essential gene
YCL050C	3142	1298	583	1876	1864	2042	6841	2556	1958	1475	3690	2185	2548	1791	2050	1068	590	2406	YCL050C	APA1,DTP1	AP4A phosphorylase; bifunctional diadenosine 5',5'''-P1,P4-tetraphosphate phosphorylase and ADP sulfurylase involved in catabolism of bis(5'-nucleosidyl) tetraphosphates; catalyzes phosphorolysis of dinucleoside oligophosphates, cleaving substrates' alpha/beta-anhydride bond and introducing Pi into the beta-position of the corresponding NDP formed; protein abundance increases under DNA replicatio…
YCL051W	233	469	37	703	154	802	682	830	137	635	281	712	227	540	159	421	42	767	YCL051W	LRE1	Protein involved in control of cell wall structure and stress response; direct inhibitor of the nuclear Dbf2 related (NDR) kinase Cbk1p-Mob2p; overproduction confers resistance to cell-wall degrading enzymes; exhibits genetic interactions with genes involved in the cell wall integrity pathway; LRE1 has a paralog, HLR1, that arose from the whole genome duplication
YCL052C	324	611	63	716	243	1246	1071	922	214	790	487	903	324	791	249	708	70	966	YCL052C	PBN1	Component of glycosylphosphatidylinositol-mannosyltransferase I; essential component; required for the autocatalytic post-translational processing of the protease B precursor Prb1p; localizes to ER in lumenal orientation; homolog of mammalian PIG-X
YCL054W	1333	788	333	1579	750	1442	4781	1931	932	932	2505	1501	876	1587	820	887	547	1817	YCL054W	SPB1	AdoMet-dependent methyltransferase; involved in rRNA processing and 60S ribosomal subunit maturation; methylates G2922 in the tRNA docking site of the large subunit rRNA and in the absence of snR52, U2921; suppressor of PAB1 mutants
YCL055W	262	329	56	641	163	574	803	667	151	404	423	751	194	377	187	306	56	806	YCL055W	KAR4	Transcription factor required for response to pheromones; also required during meiosis; exists in two forms, a slower-migrating form more abundant during vegetative growth and a faster-migrating form induced by pheromone
YCL056C	70	416	34	759	72	678	372	1343	54	362	140	870	68	674	59	402	20	864	YCL056C	PEX34	Protein that regulates peroxisome populations; peroxisomal integral membrane protein; interacts with Pex11p, Pex25p, and Pex27p to control both constitutive peroxisome division and peroxisome morphology and abundance during peroxisome proliferation
YCL057C-A	698	703	246	1230	462	1432	3143	1876	481	806	1500	1438	764	1286	520	616	373	1425	YCL057C-A	MIC10,MCS10,MIO10,MOS1	Conserved component of the MICOS complex; MICOS (formerly MINOS or MitOS) is a mitochondrial inner membrane complex that extends into the intermembrane space and has a role in the maintenance of crista junctions, inner membrane architecture, and formation of contact sites to the outer membrane; ortholog of human MINOS1
YCL057W	1763	1016	299	1233	1070	1628	4764	1550	1316	1165	2332	1537	1761	1491	1441	1005	448	1605	YCL057W	PRD1	Zinc metalloendopeptidase; found in the cytoplasm and intermembrane space of mitochondria; with Cym1p, involved in degradation of mitochondrial proteins and of presequence peptides cleaved from imported proteins; protein abundance increases in response to DNA replication stress
YCL058C	3	226	0	587	1	323	26	1257	3	182	8	671	1	297	1	188	0	543	YCL058C	FYV5,MDF1	Protein involved in regulation of the mating pathway; binds with Matalpha2p to promoters of haploid-specific genes; required for survival upon exposure to K1 killer toxin; involved in ion homeostasis
YCL058W-A	180	444	51	1023	121	958	820	1526	140	430	455	1122	209	1050	148	496	98	1075	YCL058W-A	ADF1	Transcriptional repressor encoded by the FYV5 antisense strand; negatively regulates transcription of FYV5 by binding to the promoter on the sense strand
YCL059C	869	644	217	1454	464	1101	2488	1567	630	842	1505	1632	642	1364	547	768	339	2002	YCL059C	KRR1	Nucleolar protein required for rRNA synthesis and ribosomal assembly; required for the synthesis of 18S rRNA and for the assembly of 40S ribosomal subunit; essential gene
YCL061C	432	312	78	412	214	377	1100	638	252	369	577	427	253	271	247	272	96	543	YCL061C	MRC1,YCL060C,chromatin-modulating protein MRC1	S-phase checkpoint protein required for DNA replication; couples DNA helicase and DNA polymerase; interacts with and stabilizes Pol2p at stalled replication forks during stress, where it forms a pausing complex with Tof1p and is phosphorylated by Mec1p; with Hog1p defines a novel S-phase checkpoint that permits eukaryotic cells to prevent conflicts between DNA replication and transcription; prote…
YCL063W	285	463	34	564	180	948	590	687	199	624	327	634	223	698	165	421	46	613	YCL063W	VAC17,YCL062W	Phosphoprotein involved in vacuole inheritance; degraded in late M phase of the cell cycle; acts as a vacuole-specific receptor for myosin Myo2p
YCL064C	2254	2895	27	334	1939	9284	399	572	3030	5778	133	334	3708	9605	2327	4438	22	289	YCL064C	CHA1,L-serine/L-threonine ammonia-lyase CHA1	Catabolic L-serine (L-threonine) deaminase; catalyzes the degradation of both L-serine and L-threonine; required to use serine or threonine as the sole nitrogen source, transcriptionally induced by serine and threonine
YCL065W	0	1	0	2	0	0	0	4	0	1	0	3	0	1	0	1	0	3	YCL065W		Dubious open reading frame; unlikely to encode a functional protein, based on available experimental and comparative sequence data; overlaps HMLALPHA1
YCL066W	0	0	0	1	0	0	0	0	0	0	0	0	0	0	0	0	0	0	YCL066W	HMLALPHA1,ALPHA1	Silenced copy of ALPHA1 at HML; ALPHA1 encodes a transcriptional coactivator involved in the regulation of mating-type alpha-specific gene expression
YCL067C	0	0	0	0	0	0	0	1	0	0	0	1	0	0	0	0	0	1	YCL067C	HMLALPHA2,ALPHA2	Silenced copy of ALPHA2 at HML; homeobox-domain protein that associates with Mcm1p in haploid cells to repress a-specific gene expression and interacts with a1p in diploid cells to repress haploid-specific gene expression
YCL068C	0	0	0	0	0	0	0	0	0	0	0	0	0	0	0	1	0	0	YCL068C		Putative protein of unknown function
YCL069W	0	1	0	7	0	7	0	16	0	0	0	7	0	2	1	2	0	7	YCL069W	VBA3	Permease of basic amino acids in the vacuolar membrane; VBA3 has a paralog, VBA5, that arose from a segmental duplication
YCL073C	2	0	1	1	0	0	0	0	0	0	0	0	0	0	0	0	0	0	YCL073C	GEX1	Proton:glutathione antiporter; localized to the vacuolar and plasma membranes; imports glutathione from the vacuole and exports it through the plasma membrane; has a role in resistance to oxidative stress and modulation of the PKA pathway; GEX1 has a paralog, GEX2, that arose from a segmental duplication
YCL074W	0	0	0	2	0	0	0	3	0	0	0	1	0	1	0	0	0	1	YCL074W		Pseudogene: encodes fragment of Ty Pol protein
YCL075W	0	0	0	2	1	0	0	3	0	0	2	2	0	0	0	0	0	1	YCL075W		Pseudogene: encodes fragment of Ty Pol protein
YCL076W	0	0	0	2	0	0	0	3	0	0	0	3	0	1	0	1	0	0	YCL076W		Dubious open reading frame; unlikely to encode a functional protein, based on available experimental and comparative sequence data
YCR001W	0	6	0	0	2	0	2	5	1	1	0	3	0	0	0	3	0	5	YCR001W		Dubious open reading frame; unlikely to encode a functional protein, based on available experimental and comparative sequence data; YCR001W is not an essential gene
YCR002C	1137	1135	194	1547	691	2102	3233	2123	790	1280	1766	1956	1155	2058	843	1147	248	1998	YCR002C	CDC10,septin CDC10	Component of the septin ring, required for cytokinesis; septins are GTP-binding proteins that assemble into rod-like hetero-oligomers that can associate to form filaments; septin rings at the mother-bud neck act as scaffolds for recruiting cell division factors and as barriers to prevent diffusion of specific proteins between mother and daughter cells; N-terminus interacts with phosphatidylinosit…
YCR003W	288	427	42	629	200	697	751	850	266	492	478	812	387	848	308	454	64	745	YCR003W	MRPL32,YmL32,mitochondrial 54S ribosomal protein YmL32	Mitochondrial ribosomal protein of the large subunit; protein abundance increases in response to DNA replication stress
YCR004C	3100	1454	557	1795	2210	3112	11223	2697	2168	1738	4370	1972	3166	2144	2682	1400	902	2112	YCR004C	YCP4	Protein of unknown function; has sequence and structural similarity to flavodoxins; predicted to be palmitoylated; the authentic, non-tagged protein is detected in highly purified mitochondria in high-throughput studies
YCR005C	1820	9220	766	20899	1618	25312	9359	20060	1794	13039	10049	25629	3411	22829	2053	11329	1597	23878	YCR005C	CIT2,citrate (Si)-synthase CIT2	Citrate synthase; catalyzes the condensation of acetyl coenzyme A and oxaloacetate to form citrate, peroxisomal isozyme involved in glyoxylate cycle; expression is controlled by Rtg1p and Rtg2p transcription factors; CIT2 has a paralog, CIT1, that arose from the whole genome duplication
YCR006C	2	24	0	18	0	43	9	26	1	29	0	34	0	24	0	24	1	40	YCR006C		Dubious open reading frame; unlikely to encode a functional protein, based on available experimental and comparative sequence data
YCR007C	35	187	54	683	14	332	561	929	14	162	407	958	42	320	23	170	55	900	YCR007C	DUP240 family protein	Putative integral membrane protein; member of DUP240 gene family; YCR007C is not an essential gene
YCR008W	448	698	105	1146	323	1280	1689	1350	320	871	785	1338	373	1031	349	752	152	1371	YCR008W	SAT4,HAL4,serine/threonine protein kinase SAT4	Ser/Thr protein kinase involved in salt tolerance; funtions in regulation of Trk1p-Trk2p potassium transporter; overexpression affects the Fe-S and lipoamide containing proteins in the mitochondrion; required for lipoylation of Lat1p, Kgd2p and Gcv3p; partially redundant with Hal5p; has similarity to Npr1p; localizes to the cytoplasm and mitochondrion
YCR009C	1504	1037	330	1512	1053	1994	5936	1763	1073	1324	2836	1989	1571	1485	1221	1185	423	2162	YCR009C	RVS161,END6,FUS7,SPE161,amphiphysin-like protein RVS161	Amphiphysin-like lipid raft protein; interacts with Rvs167p and regulates polarization of the actin cytoskeleton, endocytosis, cell polarity, cell fusion and viability following starvation or osmotic stress
YCR010C	12	19	1	23	7	31	30	24	11	21	23	23	7	27	7	13	1	25	YCR010C	ADY2,ATO1	Acetate transporter required for normal sporulation; phosphorylated in mitochondria; ADY2 has a paralog, ATO2, that arose from the whole genome duplication
YCR011C	1580	1401	243	1570	979	2723	4537	2380	1326	1651	2506	2130	1750	2411	1485	1420	401	2092	YCR011C	ADP1,putative ATP-dependent permease ADP1	Putative ATP-dependent permease of the ABC transporter family
YCR012W	131379	37004	22954	35655	80561	74253	277202	38769	100880	46724	166399	45302	169263	62547	116623	33275	32670	48083	YCR012W	PGK1,phosphoglycerate kinase	3-phosphoglycerate kinase; catalyzes transfer of high-energy phosphoryl groups from the acyl phosphate of 1,3-bisphosphoglycerate to ADP to produce ATP; key enzyme in glycolysis and gluconeogenesis
YCR013C	5	6	0	8	9	35	16	14	1	7	6	14	1	22	1	10	0	14	YCR013C		Dubious open reading frame; unlikely to encode a functional protein, based on available experimental and comparative sequence data; transcription of both YCR013C and the overlapping essential gene PGK1 is reduced in a gcr1 null mutant
YCR014C	7	284	1	408	0	454	19	532	4	288	19	489	5	461	1	299	0	457	YCR014C	POL4,POLX	DNA polymerase IV; undergoes pair-wise interactions with Dnl4p-Lif1p and Rad27p to mediate repair of DNA double-strand breaks by non-homologous end joining (NHEJ); homologous to mammalian DNA polymerase beta
YCR015C	136	158	26	254	101	374	428	343	86	236	211	305	110	326	90	214	20	317	YCR015C		Putative protein of unknown function; YCR015C is not an essential gene
YCR016W	496	476	98	867	276	757	1737	1122	346	457	775	858	329	810	347	533	153	1008	YCR016W		Putative protein of unknown function; green fluorescent protein (GFP)-fusion protein localizes to the nucleolus and nucleus; predicted to be involved in ribosome biogenesis
YCR017C	1105	1426	186	1580	643	2794	2654	2030	869	1683	1332	2022	1057	2332	920	1407	196	2092	YCR017C	CWH43	Putative sensor/transporter protein involved in cell wall biogenesis; contains 14-16 transmembrane segments and several putative glycosylation and phosphorylation sites; null mutation is synthetically lethal with pkc1 deletion
YCR018C	211	550	23	875	135	1014	475	1082	118	646	237	1099	170	752	127	541	40	1054	YCR018C	SRD1	Protein involved in the processing of pre-rRNA to mature rRNA; contains a C2/C2 zinc finger motif; srd1 mutation suppresses defects caused by the rrp1-1 mutation
YCR018C-A	20	34	3	80	6	86	43	124	9	29	30	84	14	46	16	29	4	92	YCR018C-A		Putative protein of unknown function; encoded opposite a Ty1 LTR
YCR019W	113	273	19	502	79	558	399	558	74	318	230	526	112	378	89	298	52	506	YCR019W	MAK32	Protein necessary for stability of L-A dsRNA-containing particles
YCR020C	19	165	1	384	7	326	43	523	13	175	28	399	18	369	10	181	3	425	YCR020C	PET18,HIT2	Protein of unknown function; has weak similarity to proteins involved in thiamin metabolism; expression is induced in the absence of thiamin
YCR020C-A	184	210	39	343	135	405	729	428	142	304	410	583	189	450	148	260	65	567	YCR020C-A	MAK31,LSM9,NAA38,SMX1	Non-catalytic subunit of N-terminal acetyltransferase of the NatC type; required for replication of dsRNA virus; member of the Sm protein family
YCR020W-B	210	213	34	277	174	347	822	300	90	288	250	314	187	301	123	209	30	356	YCR020W-B	HTL1	Component of the RSC chromatin remodeling complex; RSC functions in transcriptional regulation and elongation, chromosome stability, and establishing sister chromatid cohesion; involved in telomere maintenance
YCR021C	54	137	29	293	49	264	543	345	69	485	540	831	232	238	113	195	133	1314	YCR021C	HSP30,YRO1	Negative regulator of the H(+)-ATPase Pma1p; stress-responsive protein; hydrophobic plasma membrane localized; induced by heat shock, ethanol treatment, weak organic acid, glucose limitation, and entry into stationary phase
YCR022C	2	9	0	8	0	17	4	3	1	15	7	7	2	12	2	7	0	14	YCR022C		Dubious open reading frame; unlikely to encode a functional protein, based on available experimental and comparative sequence data; YCR022C is not an essential gene
YCR023C	345	672	54	988	244	1416	821	1204	150	807	328	1113	250	1061	159	613	36	1109	YCR023C		Vacuolar membrane protein of unknown function; member of the multidrug resistance family; YCR023C is not an essential gene
YCR024C	112	204	18	250	57	297	263	318	80	256	148	296	129	244	74	191	19	336	YCR024C	SLM5,asparagine--tRNA ligase SLM5	Mitochondrial asparaginyl-tRNA synthetase
YCR024C-A	4019	1630	749	1834	3125	3748	15461	2551	3807	2071	8101	2736	4222	2851	3696	1738	909	2216	YCR024C-A	PMP1	Regulatory subunit for the plasma membrane H(+)-ATPase Pma1p; small single-membrane span proteolipid; forms unique helix and positively charged cytoplasmic domain that is able to specifically segregate phosphatidylserines; PMP1 has a paralog, PMP2, that arose from the whole genome duplication
YCR024C-B	81	6047	16	7595	49	13039	362	15670	30	6312	157	12053	64	12790	22	5547	26	9139	YCR024C-B		Putative protein of unknown function; identified by expression profiling and mass spectrometry
YCR025C	0	21	0	53	1	33	2	61	0	30	0	25	0	36	0	26	0	47	YCR025C		Dubious open reading frame; unlikely to encode a functional protein, based on available experimental and comparative sequence data; YCR025C is not an essential gene
YCR026C	438	414	72	721	236	765	1280	788	275	499	579	718	399	592	331	461	81	869	YCR026C	NPP1	Nucleotide pyrophosphatase/phosphodiesterase; mediates extracellular nucleotide phosphate hydrolysis along with Npp2p and Pho5p; activity and expression enhanced during conditions of phosphate starvation; involved in spore wall assembly; NPP1 has a paralog, NPP2, that arose from the whole genome duplication, and an npp1 npp2 double mutant exhibits reduced dityrosine fluorescence relative to the s…
YCR027C	192	280	24	415	129	604	619	483	91	326	237	500	170	451	130	289	27	459	YCR027C	RHB1,RSG1,putative GTPase RHB1	Putative Rheb-related GTPase; involved in regulating canavanine resistance and arginine uptake; member of the Ras superfamily of G-proteins
YCR028C	260	358	51	420	155	965	700	393	188	489	434	517	247	718	188	447	84	548	YCR028C	FEN2	Plasma membrane H+-pantothenate symporter; confers sensitivity to the antifungal agent fenpropimorph; relocalizes from vacuole to cytoplasm upon DNA replication stress
YCR028C-A	2000	1013	318	1399	1269	1822	5633	1993	1469	1198	2917	1854	2004	1792	1589	973	382	1904	YCR028C-A	RIM1	ssDNA-binding protein essential for mitochondrial genome maintenance; involved in mitochondrial DNA replication
YCR030C	838	763	181	847	551	1380	3038	1114	751	1037	1299	1066	947	1156	796	792	208	1101	YCR030C	SYP1,YCR029C-A	Negative regulator of WASP-Arp23 complex; involved in endocytic site formation; directly inhibits Las17p stimulation of Arp23 complex-mediated actin assembly in vitro; may regulate assembly and disassembly of the septin ring; colocalizes and interacts with septin subunits; potential role in actin cytoskeletal organization
YCR031C	19220	12633	4078	18241	10525	26624	48037	23906	10640	12054	23785	22287	14730	22887	12886	10561	5967	20966	YCR031C	RPS14A,CRY1,RPL59,S11,S14A,ribosomal 40S subunit protein S14A,rp59A	Protein component of the small (40S) ribosomal subunit; required for ribosome assembly and 20S pre-rRNA processing; mutations confer cryptopleurine resistance; homologous to mammalian ribosomal protein S14 and bacterial S11; RPS14A has a paralog, RPS14B, that arose from the whole genome duplication
YCR032W	170	503	37	645	121	776	528	1008	110	493	290	768	154	765	134	457	47	759	YCR032W	BPH1	Protein homologous to Chediak-Higashi syndrome and Beige proteins; both of which are implicated in disease syndromes in human and mouse, respectively, due to defective lysosomal trafficking; mutant phenotype and genetic interactions suggest a role in protein sorting
YCR033W	457	849	86	1328	280	1285	1332	1637	292	1054	607	1316	424	1162	274	826	106	1484	YCR033W	SNT1	Subunit of the Set3C deacetylase complex; interacts directly with the Set3C subunit, Sif2p; putative DNA-binding protein; mutant has increased aneuploidy tolerance; relocalizes to the cytosol in response to hypoxia
YCR034W	1890	1510	490	2735	955	2705	5656	2825	1145	1809	2751	2833	1442	2197	1138	1492	427	3212	YCR034W	ELO2,FEN1,GNS1,VBM2,fatty acid elongase ELO2	Fatty acid elongase, involved in sphingolipid biosynthesis; acts on fatty acids of up to 24 carbons in length; mutations have regulatory effects on 1,3-beta-glucan synthase, vacuolar ATPase, and the secretory pathway; ELO2 has a paralog, ELO1, that arose from the whole genome duplication
YCR035C	553	707	107	1224	337	1318	1724	1458	346	862	830	1366	418	1262	345	774	164	1447	YCR035C	RRP43	Exosome non-catalytic core component; involved in 3'-5' RNA processing and degradation in both the nucleus and the cytoplasm; has similarity to E. coli RNase PH and to human hRrp43p (OIP2, EXOSC8); protein abundance increases in response to DNA replication stress
YCR036W	526	832	108	1048	389	1722	1732	1548	380	904	887	1399	568	1501	485	934	196	1376	YCR036W	RBK1	Putative ribokinase
YCR037C	381	1362	98	996	247	3872	1697	1129	164	1606	832	1164	270	2942	165	1538	116	1206	YCR037C	PHO87	Low-affinity inorganic phosphate (Pi) transporter; acts upstream of Pho81p in regulation of the PHO pathway; expression is independent of Pi concentration and Pho4p activity; contains 12 membrane-spanning segments; PHO87 has a paralog, PHO90, that arose from the whole genome duplication
YCR038C	40	223	8	355	22	352	92	425	25	253	35	292	26	346	23	222	4	367	YCR038C	BUD5,Ras family guanine nucleotide exchange factor BUD5	GTP/GDP exchange factor for Rsr1p (Bud1p); required for both axial and bipolar budding patterns; mutants exhibit random budding in all cell types
YCR038W-A	0	2	0	1	0	6	0	2	0	3	0	4	0	1	0	3	0	6	YCR038W-A		Dubious open reading frame; unlikely to encode a functional protein, based on available experimental and comparative sequence data; completely overlaps the verified gene BUD5/YCR038C; identified by homology with hemiascomycetous yeast species
YCR039C	0	0	0	0	0	0	0	0	0	0	0	0	0	0	0	0	0	0	YCR039C	MATALPHA2,ALPHA2	Homeobox-domain protein; with Mcm1p, represses a-specific genes in haploids; acts with A1p to repress transcription of haploid-specific genes in diploids; one of two genes encoded by the MATalpha mating type cassette
YCR040W	0	0	0	0	0	1	0	0	0	0	0	0	0	0	1	0	0	0	YCR040W	MATALPHA1,ALPHA1	Transcriptional co-activator that regulates mating-type-specific genes; targets the transcription factor Mcm1p to the promoters of alpha-specific genes; one of two genes encoded by the MATalpha mating type cassette
YCR041W	0	4	0	9	0	13	0	22	0	7	0	17	0	15	0	8	0	22	YCR041W		Uncharacterized open reading frame; overexpression suppresses the high-frequency loss of mini-chromosomes, probably by increasing the rate of proper chromosome segregation; translated gene product of YCR041W, but not its transcript, is responsible for suppression; suppression ability of YCR041W is completely dependent on silencing protein Sir4p
YCR042C	520	663	116	1162	346	1157	1988	1516	457	884	997	1268	505	1110	426	783	211	1415	YCR042C	TAF2,TAF150,TSM1,TafII150	TFIID subunit (150 kDa); involved in RNA polymerase II transcription initiation
YCR043C	655	507	117	875	547	1029	2054	1099	407	515	983	915	595	826	434	478	201	1048	YCR043C		Putative protein of unknown function; green fluorescent protein (GFP)-fusion protein localizes to the Golgi apparatus; YCR043C is not an essential gene
YCR044C	397	716	52	929	228	1513	1031	1309	262	787	620	1196	357	1166	282	655	94	1092	YCR044C	PER1,COS16	Protein of the endoplasmic reticulum; required for GPI-phospholipase A2 activity that remodels the GPI anchor as a prerequisite for association of GPI-anchored proteins with lipid rafts; functionally complemented by human ortholog PERLD1
YCR045C	0	4	0	13	1	20	2	15	0	3	8	35	3	14	1	6	0	30	YCR045C	RRT12,OSW3	Probable subtilisin-family protease; role in formation of the dityrosine layer of spore walls; localizes to the spore wall and also the nuclear envelope and ER region in mature spores
YCR045W-A	0	168	0	166	0	379	3	163	0	170	5	201	2	251	1	150	1	186	YCR045W-A		Dubious open reading frame; unlikely to encode a functional protein, based on available experimental and comparative sequence data; completely overlaps with YCR045C; identified by gene-trapping, microarray expression analysis, and genome-wide homology searching
YCR046C	587	646	169	885	424	1261	2029	1448	395	661	899	1236	654	1326	479	544	190	1061	YCR046C	IMG1,mitochondrial 54S ribosomal protein IMG1	Mitochondrial ribosomal protein of the large subunit; required for respiration and for maintenance of the mitochondrial genome
YCR047C	386	597	136	1219	247	1454	1557	1392	288	597	898	1475	314	1514	261	632	240	1470	YCR047C	BUD23	Methyltransferase; methylates residue G1575 of 18S rRNA; required for rRNA processing and nuclear export of 40S ribosomal subunits independently of methylation activity; diploid mutant displays random budding pattern
YCR047W-A	0	0	0	2	1	3	0	2	0	0	0	1	0	0	0	1	0	1	YCR047W-A		Dubious open reading frame; unlikely to encode a functional protein, based on available experimental and comparative sequence data; completely overlaps with YCR047C; identified by gene-trapping, microarray expression analysis, and genome-wide homology searching
YCR048W	753	760	169	972	474	2109	2103	1010	462	937	861	1137	572	1462	451	782	284	1127	YCR048W	ARE1,SAT2	Acyl-CoA:sterol acyltransferase; endoplasmic reticulum enzyme that contributes the major sterol esterification activity in the absence of oxygen; ARE1 has a paralog, ARE2, that arose from the whole genome duplication
YCR049C	0	2	0	1	1	0	0	4	0	0	0	1	0	2	1	0	0	0	YCR049C		Dubious open reading frame; unlikely to encode a functional protein, based on available experimental and comparative sequence data
YCR050C	0	4	0	8	0	4	0	14	0	4	0	9	0	10	0	3	0	4	YCR050C		Non-essential protein of unknown function; deletion mutant is synthetically sick or lethal with alpha-synuclein
YCR051W	797	780	288	1478	487	1777	2984	1798	550	723	1674	1737	662	1511	536	663	511	1680	YCR051W		Putative protein of unknown function; green fluorescent protein (GFP)-fusion protein localizes to the cytoplasm and nucleus; contains ankyrin (Ank) repeats; YCR051W is not an essential gene
YCR052W	769	546	168	867	495	1232	2126	923	454	729	1024	989	645	864	484	611	198	1027	YCR052W	RSC6	Component of the RSC chromatin remodeling complex; essential for mitotic growth; RSC6 has a paralog, SNF12, that arose from the whole genome duplication
YCR053W	6585	2450	1187	3543	3348	4588	14909	4296	4120	2929	7470	4295	5171	3863	4446	2406	1319	4548	YCR053W	THR4,threonine synthase THR4	Threonine synthase; conserved protein that catalyzes formation of threonine from O-phosphohomoserine; expression is regulated by the GCN4-mediated general amino acid control pathway
YCR054C	187	277	46	432	127	620	707	620	160	331	420	654	212	652	162	310	48	585	YCR054C	CTR86	Essential protein of unknown function; with orthologs in Ashbya gossypii and Candida albicans; similar to human ATXN10, mutations in which cause spinocerebellar ataxia type 10; codon usage corresponds to that observed for yeast genes expressed at low levels; relative distribution to the nucleus increases upon DNA replication stress
YCR057C	907	773	170	1691	440	1676	2402	1647	650	954	1425	1757	668	1567	545	973	242	2044	YCR057C	PWP2,UTP1,YCR055C,YCR058C	Conserved 90S pre-ribosomal component; essential for proper endonucleolytic cleavage of the 35 S rRNA precursor at A0, A1, and A2 sites; contains eight WD-repeats; PWP2 deletion leads to defects in cell cycle and bud morphogenesis
YCR059C	224	612	43	930	131	1387	666	1026	145	649	342	1151	242	1190	175	535	60	1028	YCR059C	YIH1	Negative regulator of eIF2 kinase Gcn2p; competes with Gcn2p for binding to Gcn1p; may contribute to regulation of translation in response to starvation via regulation of Gcn2p; binds to monomeric actin and to ribosomes and polyribosomes; ortholog of mammalian IMPACT
YCR060W	237	565	67	873	126	1004	777	1018	125	501	448	992	179	1001	157	483	86	961	YCR060W	TAH1	Component of conserved R2TP complex (Rvb1-Rvb2-Tah1-Pih1); R2TP complex interacts with Hsp90 (Hsp82p and Hsc82p) to mediate assembly of large protein complexes such as box C/D snoRNPs and RNA polymerase II; contains a single TPR domain with at least two TPR motifs; plays a role in determining prion variants
YCR061W	786	423	200	522	598	995	3398	503	630	666	1595	664	1185	722	739	505	258	625	YCR061W	YCR062W	Protein of unknown function; green fluorescent protein (GFP)-fusion protein localizes to the cytoplasm in a punctate pattern; induced by treatment with 8-methoxypsoralen and UVA irradiation
YCR063W	128	62	17	114	79	149	365	89	75	89	168	100	97	99	67	81	13	126	YCR063W	BUD31,CWC14	Component of the SF3b subcomplex of the U2 snRNP; increases efficiency of first and second step pre-mRNA splicing; diploid mutants display a random budding pattern instead of the wild-type bipolar pattern; facilitates passage through G1/S Start, but is not required for G2/M transition or exit from mitosis
YCR064C	2	11	0	19	0	33	5	29	1	13	1	12	3	47	0	19	0	10	YCR064C		Dubious open reading frame; unlikely to encode a functional protein, based on available experimental and comparative sequence data; partially overlaps the verified gene BUD31
YCR065W	567	693	139	1132	303	1401	1842	1050	407	1102	987	1212	500	967	385	813	164	1353	YCR065W	HCM1	Forkhead transcription factor; drives S-phase specific expression of genes involved in chromosome segregation, spindle dynamics, and budding; suppressor of calmodulin mutants with specific SPB assembly defects; telomere maintenance role; regulates replicative lifespan; ortholog of C. elegans lifespan regulator PHA-4
YCR066W	100	239	14	360	47	456	286	493	54	294	167	450	88	405	82	305	27	507	YCR066W	RAD18,E3 ubiquitin-protein ligase RAD18	E3 ubiquitin ligase; forms heterodimer with Rad6p to monoubiquitinate PCNA-K164; heterodimer binds single-stranded DNA and has single-stranded DNA dependent ATPase activity; required for postreplication repair; SUMO-targeted ubiquitin ligase (STUbl) that contains a SUMO-interacting motif (SIM) which stimulates its ubiquitin ligase activity towards the sumoylated form of PCNA
YCR067C	1027	778	192	1139	517	1551	2471	1464	685	1066	1259	1332	881	1288	765	844	196	1478	YCR067C	SED4	Integral ER membrane protein that stimulates Sar1p GTPase activity; involved in COPII vesicle budding through disassociation of coat proteins from membranes onto liposomes; binds Sec16p; SED4 has a paralog, SEC12, that arose from the whole genome duplication
YCR068W	192	113	50	100	130	227	854	85	108	169	350	150	210	131	157	155	67	201	YCR068W	ATG15,AUT5,CVT17,triglyceride lipase ATG15	Lipase required for intravacuolar lysis of autophagic and Cvt bodies; targeted to intravacuolar vesicles during autophagy via the multivesicular body (MVB) pathway
YCR069W	856	805	189	1100	518	1504	2126	1385	585	980	1314	1447	1033	1458	702	805	258	1441	YCR069W	CPR4,CYP4,SCC3,YCR070W,peptidylprolyl isomerase family protein CPR4	Peptidyl-prolyl cis-trans isomerase (cyclophilin); catalyzes the cis-trans isomerization of peptide bonds N-terminal to proline residues; has a potential role in the secretory pathway; CPR4 has a paralog, CPR8, that arose from the whole genome duplication
YCR071C	445	443	73	624	275	726	1223	869	273	525	557	855	404	829	320	464	97	742	YCR071C	IMG2,mitochondrial 54S ribosomal protein IMG2	Mitochondrial ribosomal protein of the large subunit; conserved in metazoa, with similarity to human mitochondrial ribosomal protein MRPL49
YCR072C	514	542	135	1185	269	1317	1806	1441	312	540	843	1444	375	1609	278	665	199	1474	YCR072C	RSA4	WD-repeat protein involved in ribosome biogenesis; may interact with ribosomes; required for maturation and efficient intra-nuclear transport or pre-60S ribosomal subunits, localizes to the nucleolus
YCR073C	51	176	12	287	33	340	112	360	48	257	100	373	52	415	31	191	21	364	YCR073C	SSK22,mitogen-activated protein kinase kinase kinase SSK22	MAP kinase kinase kinase of HOG1 mitogen-activated signaling pathway; functionally redundant with Ssk2p; interacts with and is activated by Ssk1p; phosphorylates Pbs2p; SSK22 has a paralog, SSK2, that arose from the whole genome duplication
YCR073W-A	503	396	143	593	363	1005	1836	702	457	472	1064	756	690	795	559	402	297	787	YCR073W-A	SOL2,YCRX13W	Protein with a possible role in tRNA export; shows similarity to 6-phosphogluconolactonase non-catalytic domains but does not exhibit this enzymatic activity; homologous to Sol3p and Sol4p; SOL2 has a paralog, SOL1, that arose from the whole genome duplication
YCR075C	164	480	44	599	108	989	549	792	128	482	231	683	173	724	113	379	40	617	YCR075C	ERS1	Protein with similarity to human cystinosin; cystinosin is a H(+)-driven transporter involved in L-cystine export from lysosomes and implicated in the disease cystinosis; contains seven transmembrane domains
YCR075W-A	164	199	39	297	102	398	598	408	139	225	277	336	260	345	162	210	45	365	YCR075W-A		Putative protein of unknown function; identified by homology to Ashbya gossypii; YCR075W-A has a paralog, YNR034W-A, that arose from the whole genome duplication
YCR076C	288	493	65	716	236	1103	1390	1091	170	506	519	898	267	926	196	431	114	781	YCR076C	FUB1	Proteasome-binding protein; interacts physically with multiple subunits of the 20S proteasome and genetically with genes encoding 20S core particle and 19S regulatory particle subunits; exhibits boundary activity which blocks the propagation of heterochromatic silencing; contains a PI31 proteasome regulator domain and sequence similarity with human PSMF1, a proteasome inhibitor; not an essential …
YCR077C	1840	996	379	1299	1046	1776	5391	1705	1170	1280	2361	1487	1657	1395	1218	1007	479	1640	YCR077C	PAT1,MRT1	Deadenylation-dependent mRNA-decapping factor; also required for faithful chromosome transmission, maintenance of rDNA locus stability, and protection of mRNA 3'-UTRs from trimming; associated with topoisomerase II; binds to mRNAs under glucose starvation, most often in the 3' UTR; functionally linked to Pab1p; forms cytoplasmic foci upon DNA replication stress; phosphorylation by PKA inhibits P …
YCR079W	44	239	17	438	35	517	287	451	46	358	180	461	93	317	52	267	38	475	YCR079W	PTC6,AUP1,PPP2,type 2C protein phosphatase PTC6	Mitochondrial type 2C protein phosphatase (PP2C); has similarity to mammalian PP1Ks; involved in mitophagy; null mutant is sensitive to rapamycin and has decreased phosphorylation of the Pda1 subunit of pyruvate dehydrogenase
YCR081C-A	0	0	0	0	0	2	0	0	1	3	0	0	0	2	0	4	0	0	YCR081C-A		Dubious open reading frame; unlikely to encode a functional protein, based on available experimental and comparative sequence data; completely overlaps with SRB8/YCR081W; identified by gene-trapping, microarray expression analysis, and genome-wide homology searching
YCR081W	228	156	29	156	134	248	625	169	167	259	243	184	228	216	152	173	41	249	YCR081W	SRB8,GIG1,MED12,NUT6,SSN5,YCR080W	Subunit of the RNA polymerase II mediator complex; associates with core polymerase subunits to form the RNA polymerase II holoenzyme; essential for transcriptional regulation; involved in glucose repression
YCR082W	471	561	105	1021	264	993	1355	1243	295	739	783	1332	412	893	280	581	108	1438	YCR082W	AHC2	Component of the ADA histone acetyltransferase complex; Ach2p and Ach1p are unique to the ADA complex and not shared with the related SAGA and SLIK complexes; may tether Ach1p to the complex
YCR083W	314	167	68	315	261	357	1585	559	229	178	570	418	345	276	216	152	97	499	YCR083W	TRX3	Mitochondrial thioredoxin; highly conserved oxidoreductase required to maintain the redox homeostasis of the cell, forms the mitochondrial thioredoxin system with Trr2p, redox state is maintained by both Trr2p and Glr1p
YCR084C	1756	1254	501	1696	1137	2332	5971	1821	1240	1567	2966	1876	2001	1764	1407	1212	542	1949	YCR084C	TUP1,AAR1,AER2,AMM1,CRT4,CYC9,FLK1,ROX4,SFL2,UMR7,chromatin-silencing transcriptional regulator TUP1	General repressor of transcription; forms complex with Cyc8p, involved in the establishment of repressive chromatin structure through interactions with histones H3 and H4, appears to enhance expression of some genes
YCR085W	2	5	0	8	0	12	6	16	1	9	0	27	3	19	2	15	1	24	YCR085W		Dubious open reading frame; unlikely to encode a functional protein, based on available experimental and comparative sequence data
YCR086W	176	232	24	398	107	445	494	481	112	253	291	495	233	411	180	263	64	520	YCR086W	CSM1	Nucleolar protein that mediates homolog segregation during meiosis I; forms a complex with Lrs4p and then Mam1p at kinetochores; required for condensin recruitment to the replication fork barrier site and rDNA repeat segregation
YCR087C-A	539	553	147	1239	289	1057	1822	1696	343	524	969	1348	422	1197	289	513	244	1520	YCR087C-A	LUG1	Putative protein of unknown function; green fluorescent protein (GFP)-fusion protein localizes to the nucleolus; YCR087C-A is not an essential gene
YCR087W	1	38	0	82	1	55	6	175	0	27	2	79	0	54	1	25	1	84	YCR087W		Dubious open reading frame; unlikely to encode a functional protein, based on available experimental and comparative sequence data; partially overlaps uncharacterized gene YCR087C-A; YCR087W is not an essential gene
YCR088W	5570	1284	1222	1732	3409	2524	15860	2518	4224	1570	8301	2088	6153	2133	5029	1249	2109	2325	YCR088W	ABP1	Actin-binding protein of the cortical actin cytoskeleton; important for activation of the Arp2/3 complex that plays a key role actin in cytoskeleton organization; inhibits barbed-end actin filament elongation; phosphorylation within its Proline-Rich Regio, mediated by Cdc28p and Pho85p, protects Abp1p from proteolysis mediated by its own PEST sequences; mammalian homologue of HIP-55 (hematopoieti…
YCR089W	13	285	10	603	7	600	59	766	4	350	80	566	8	502	7	251	16	608	YCR089W	FIG2	Cell wall adhesin, expressed specifically during mating; may be involved in maintenance of cell wall integrity during mating; FIG2 has a paralog, AGA1, that arose from the whole genome duplication
YCR090C	517	623	87	1082	272	1210	1290	1383	292	711	754	1258	373	987	327	594	80	1235	YCR090C		Putative protein of unknown function; green fluorescent protein (GFP)-fusion protein localizes to the cytoplasm and nucleus; YCR090C is not an essential gene
YCR091W	128	158	20	187	89	256	409	235	75	248	155	181	118	177	99	172	20	197	YCR091W	KIN82,FPK2,putative serine/threonine protein kinase KIN82	Putative serine/threonine protein kinase; implicated in the regulation of phospholipid asymmetry through the activation of phospholipid translocases (flippases); involved in the phosphorylation of upstream inhibitory kinase Ypk1p along with Fpk1p; has a redundant role in the cellular response to mating pheromone; KIN82 has a paralog, FPK1, that arose from the whole genome duplication
YCR092C	238	382	72	724	147	770	920	819	186	493	492	756	237	742	164	469	86	781	YCR092C	MSH3,mismatch repair protein MSH3	Mismatch repair protein; forms dimers with Msh2p that mediate repair of insertion or deletion mutations and removal of nonhomologous DNA ends, contains a PCNA (Pol30p) binding motif required for genome stability
YCR093W	1730	740	310	1038	965	1154	5206	1369	1331	1025	3013	1367	1576	1025	1167	778	436	1385	YCR093W	CDC39,CCR4-NOT core subunit CDC39,NOT1,ROS1,SMD6	Component of the CCR4-NOT1 core complex; this complex has multiple roles in regulating mRNA levels including regulation of transcription and destabilizing mRNAs by deadenylation; basal transcription factor
YCR094W	424	412	74	487	254	696	1105	759	312	415	568	668	414	646	281	335	66	639	YCR094W	CDC50,aminophospholipid translocase regulatory protein CDC50	Endosomal protein that interacts with phospholipid flippase Drs2p; interaction with Cdc50p is essential for Drs2p catalytic activity; mutations affect cell polarity and polarized growth; similar to Lem3p; CDC50 has a paralog, YNR048W, that arose from the whole genome duplication
YCR095C	147	429	20	629	110	698	525	933	115	468	275	857	128	702	115	489	32	782	YCR095C	OCA4	Cytoplasmic protein required for replication of Brome mosaic virus; S. cerevisiae is a model system for studying replication of positive-strand RNA viruses in their natural hosts
YCR095W-A	3	17	0	17	0	32	5	9	2	18	1	16	0	11	0	18	0	17	YCR095W-A		Putative protein of unknown function
YCR096C	0	0	0	0	0	0	0	1	0	0	0	0	0	0	0	0	0	0	YCR096C	HMRA2,A2	Silenced copy of a2 at HMR; similarity to Alpha2p; required along with a1p for inhibiting expression of the HO endonuclease in a/alpha HO/HO diploid cells with an active mating-type interconversion system
YCR097W	264	736	31	1356	134	1286	626	2220	223	889	405	1735	255	1289	289	799	63	1532	YCR097W	HMRA1,YCR097WB	Silenced copy of a1 at HMR; homeobox corepressor that interacts with Alpha2p to repress haploid-specific gene transcription in diploid cells
YCR097W-A	0	0	0	0	0	0	0	0	0	0	0	0	0	0	0	0	0	0	YCR097W-A		Dubious open reading frame; unlikely to encode a functional protein, based on available experimental and comparative sequence data; identified by homology to a hemiascomycetous yeast protein
YCR098C	39	178	3	146	14	335	52	160	22	187	17	134	30	255	19	151	6	128	YCR098C	GIT1	Plasma membrane permease; mediates uptake of glycerophosphoinositol and glycerophosphocholine as sources of the nutrients inositol and phosphate; expression and transport rate are regulated by phosphate and inositol availability
YCR099C	0	107	0	112	1	211	1	157	0	115	0	163	1	161	1	93	0	116	YCR099C		Putative protein of unknown function
YCR100C	4	92	0	81	0	169	1	79	0	111	1	124	2	101	1	92	0	121	YCR100C		Putative protein of unknown function
YCR101C	32	19	2	27	22	49	83	22	9	43	31	35	9	18	14	34	3	29	YCR101C		Putative protein of unknown function; localizes to the membrane fraction; YCR101C is not an essential gene
YCR102C	22	140	10	206	14	240	62	255	29	126	74	342	22	211	21	128	15	256	YCR102C		Putative protein of unknown function; involved in copper metabolism; similar to C. carbonum toxD gene; member of the quinone oxidoreductase family
YCR102W-A	0	2	0	0	0	10	2	3	0	2	0	7	0	2	0	4	0	3	YCR102W-A		Dubious open reading frame; unlikely to encode a functional protein, based on available experimental and comparative sequence data
YCR104W	0	6	2	9	0	6	1	15	0	6	0	10	0	19	0	7	0	13	YCR104W	PAU3,seripauperin PAU3	Member of the seripauperin multigene family; encoded mainly in subtelomeric region; active during alcoholic fermentation; regulated by anaerobiosis; negatively regulated by oxygen; repressed by heme
YCR105W	14	27	1	49	5	63	40	64	12	46	40	86	25	67	18	42	4	80	YCR105W	ADH7,ADHVII	NADPH-dependent medium chain alcohol dehydrogenase; has broad substrate specificity; member of the cinnamyl family of alcohol dehydrogenases; may be involved in fusel alcohol synthesis or in aldehyde tolerance
YCR106W	67	82	12	99	35	186	145	76	29	131	66	110	47	121	36	123	10	161	YCR106W	RDS1	Putative zinc cluster transcription factor; involved in conferring resistance to cycloheximide
YCR107W	0	134	0	177	0	240	2	216	1	130	2	245	3	237	0	121	1	245	YCR107W	AAD3	Putative aryl-alcohol dehydrogenase; similar to P. chrysosporium aryl-alcohol dehydrogenase; mutational analysis has not yet revealed a physiological role; AAD3 has a paralog, AAD15, that arose from a segmental duplication; members of the AAD gene family comprise three pairs (AAD3 + AAD15, AAD6/AAD16 + AAD4, AAD10 + AAD14) whose two genes are more related to one another than to other members of t…
YCR108C	0	0	0	1	0	0	0	0	0	0	0	0	0	0	0	0	0	0	YCR108C		Putative protein of unknown function; identified by fungal homology and RT-PCR
YDL001W	250	424	67	671	149	708	869	745	192	537	429	754	228	695	173	436	102	695	YDL001W	RMD1	Cytoplasmic protein required for sporulation
YDL002C	377	585	64	815	243	1093	1424	1124	212	593	594	987	335	931	316	602	114	944	YDL002C	NHP10,HMO2	Non-essential INO80 chromatin remodeling complex subunit; preferentially binds DNA ends, protecting them from exonucleatic cleavage; deletion affects telomere maintenance via recombination; related to mammalian high mobility group proteins
YDL003W	585	673	102	898	300	896	1585	1132	379	724	782	925	541	705	473	535	148	1020	YDL003W	MCD1,PDS3,RHC21,SCC1	Essential alpha-kleisin subunit of the cohesin complex; required for sister chromatid cohesion in mitosis and meiosis; apoptosis induces cleavage and translocation of a C-terminal fragment to mitochondria; expression peaks in S phase
YDL004W	1661	731	335	1130	1154	1296	6913	1661	1018	824	2309	1130	1468	926	1263	660	340	1371	YDL004W	ATP16,F1F0 ATP synthase subunit delta	Delta subunit of the central stalk of mitochondrial F1F0 ATP synthase; F1F0 ATP synthase is a large, evolutionarily conserved enzyme complex required for ATP synthesis; F1 translationally regulates ATP6 and ATP8 expression to achieve a balanced output of ATP synthase genes encoded in nucleus and mitochondria; phosphorylated
YDL005C	427	390	84	800	263	589	1217	963	231	576	570	883	354	525	292	405	88	909	YDL005C	MED2	Subunit of the RNA polymerase II mediator complex; associates with core polymerase subunits to form the RNA polymerase II holoenzyme; essential for transcriptional regulation; relocalizes to the cytosol in response to hypoxia
YDL006W	321	444	51	735	209	844	932	1015	190	461	474	851	270	768	210	424	112	743	YDL006W	PTC1,CWH47,KCS2,TPD1,type 2C protein phosphatase PTC1	Type 2C protein phosphatase (PP2C); dephosphorylates Hog1p, inactivating osmosensing MAPK cascade; involved in Fus3p activation during pheromone response; deletion affects precursor tRNA splicing, mitochondrial inheritance, and sporulation
YDL007C-A	0	0	0	0	0	1	2	0	0	0	0	0	0	0	0	0	0	0	YDL007C-A		Putative protein of unknown function
YDL007W	2230	1998	424	3026	1399	3044	6894	3755	2059	2523	4491	3503	2168	2791	2018	2037	803	4007	YDL007W	RPT2,YHS4,YTA5,proteasome regulatory particle base subunit RPT2	ATPase of the 19S regulatory particle of the 26S proteasome; one of six ATPases of the regulatory particle; involved in the degradation of ubiquitinated substrates; required for normal peptide hydrolysis by the core 20S particle; N-myristoylation of Rpt2p at Gly2 is involved in regulating the proper intracellular distribution of proteasome activity by controlling the nuclear localization of the 2…
YDL008W	193	359	38	564	154	704	518	691	137	413	304	729	243	737	152	342	57	680	YDL008W	APC11,anaphase promoting complex subunit 11	Catalytic core subunit, Anaphase-Promoting Complex/Cyclosome (APC/C); which is a ubiquitin-protein ligase required for degradation of anaphase inhibitors, including mitotic cyclins, during the metaphase/anaphase transition; contains a RING-H2 domain that is required for activity
YDL009C	0	6	0	25	0	14	2	39	0	18	0	27	1	22	0	11	0	33	YDL009C		Protein of unknown function; mRNA identified as translated by ribosome profiling data; partially overlaps the verified ORF YDL010W; YDL009C is not an essential gene
YDL010W	444	427	82	760	305	640	1692	952	253	444	711	890	374	543	331	424	157	954	YDL010W	GRX6,glutathione-disulfide reductase GRX6	Cis-golgi localized monothiol glutaredoxin, binds Fe-S cluster; more similar in activity to dithiol than other monothiol glutaredoxins; involved in the oxidative stress response; GRX6 has a paralog, GRX7, that arose from the whole genome duplication
YDL011C	0	1	0	0	0	1	0	0	0	0	0	1	0	0	0	0	0	2	YDL011C		Dubious open reading frame; unlikely to encode a functional protein, based on available experimental and comparative sequence data; overlaps the uncharacterized ORF YDL010W
YDL012C	549	490	208	1029	392	823	2116	1263	298	556	1012	1150	561	684	325	396	261	1191	YDL012C		Tail-anchored plasma membrane protein with a conserved CYSTM module; possibly involved in response to stress; may contribute to non-homologous end-joining (NHEJ) based on ydl012c htz1 double null phenotype; YDL012C has a paralog, YBR016W, that arose from the whole genome duplication
YDL013W	214	549	47	787	122	1009	698	938	147	598	398	920	203	918	163	579	92	1071	YDL013W	SLX5,HEX3,SUMO-targeted ubiquitin ligase complex subunit SLX5,ULS2	Subunit of the Slx5-Slx8 SUMO-targeted ubiquitin ligase (STUbL) complex; stimulated by SUMO-modified substrates; contains a RING domain and two SIM motifs; forms SUMO-dependent nuclear foci, including DNA repair centers; associates with the centromere; null mutants are aneuploid, have a metaphase delay, and spindle defects including: mispositioned spindles, fish hook spindles, and aberrant spindl…
YDL014W	4931	2720	1372	5007	2793	6322	15599	5664	4094	3193	11375	5959	4488	5412	3815	2902	2637	6622	YDL014W	NOP1,LOT3,rRNA methyltransferase NOP1	Histone glutamine methyltransferase, modifies H2A at Q105 in nucleolus; component of the small subunit processome complex, which is required for processing of pre-18S rRNA; ortholog of mammalian fibrillarin
YDL015C	2332	1157	378	2006	1355	2745	7365	2350	1349	1420	2710	2026	1536	1821	1454	1222	306	2346	YDL015C	TSC13,trans-2-enoyl-CoA reductase (NADPH) TSC13	Enoyl reductase; catalyzes the last step in each cycle of very long chain fatty acid elongation; localizes to the ER, highly enriched in a structure marking nuclear-vacuolar junctions; coimmunoprecipitates with elongases Fen1p and Sur4p; protein increases in abundance and relative distribution to ER foci increases upon DNA replication stress
YDL016C	2	270	1	639	1	422	16	1322	1	235	4	675	5	410	1	233	1	600	YDL016C		Dubious open reading frame; unlikely to encode a functional protein, based on available experimental and comparative sequence data; partially overlaps the verified ORF CDC7/YDL153C, the catalytic subunit of a complex that regulates DNA replication
YDL017W	131	376	31	459	89	582	416	626	102	406	296	606	151	619	102	358	36	598	YDL017W	CDC7,LSD6,SAS1,serine/threonine protein kinase CDC7	DDK (Dbf4-dependent kinase) catalytic subunit; required for origin firing and replication fork progression in mitotic S phase through phosphorylation of Mcm2-7p complexes and Cdc45p; kinase activity correlates with cyclical DBF4 expression; required for pre-meiotic DNA replication, meiotic DSB formation, recruitment of the monopolin complex to kinetochores during meiosis I and as a gene-specific …
YDL018C	348	448	56	585	214	828	923	825	254	496	510	760	325	656	299	420	81	694	YDL018C	ERP3	Protein with similarity to Emp24p and Erv25p; member of the p24 family involved in ER to Golgi transport
YDL019C	991	892	281	1044	674	1519	3328	1711	689	984	1616	1384	1161	1129	818	785	339	1316	YDL019C	OSH2,oxysterol-binding protein related protein OSH2	Member of an oxysterol-binding protein family with seven members; in S. cerevisiae, family members have overlapping, redundant functions in sterol metabolism and collectively perform a function essential for viability; OSH2 has a paralog, SWH1, that arose from the whole genome duplication
YDL020C	686	757	149	1221	451	1176	2240	1395	442	997	1095	1362	586	867	480	711	190	1545	YDL020C	RPN4,SON1,UFD5,stress-regulated transcription factor RPN4	Transcription factor that stimulates expression of proteasome genes; Rpn4p levels are in turn regulated by the 26S proteasome in a negative feedback control mechanism; RPN4 is transcriptionally regulated by various stress responses; relative distribution to the nucleus increases upon DNA replication stress
YDL021W	283	313	40	369	207	572	921	653	241	451	459	537	470	707	308	458	58	523	YDL021W	GPM2,phosphoglycerate mutase family protein GPM2	Homolog of Gpm1p phosphoglycerate mutase; converts 3-phosphoglycerate to 2-phosphoglycerate in glycolysis; may be non-functional; GPM2 has a paralog, GPM3, that arose from the whole genome duplication
YDL022C-A	0	0	0	0	1	0	6	1	0	0	0	1	1	0	3	0	1	0	YDL022C-A		Protein of unknown function; partially overlaps the verified gene DIA3; identified by fungal homology and RT-PCR; mRNA identified as translated by ribosome profiling data
YDL022W	3849	1958	1491	2056	2755	3477	22282	2386	3726	2775	11142	2449	5531	1763	4660	1720	2758	2731	YDL022W	GPD1,DAR1,HOR1,OSG1,OSR5,glycerol-3-phosphate dehydrogenase (NAD(+)) GPD1	NAD-dependent glycerol-3-phosphate dehydrogenase; key enzyme of glycerol synthesis, essential for growth under osmotic stress; expression regulated by high-osmolarity glycerol response pathway; protein abundance increases in response to DNA replication stress; constitutively inactivated via phosphorylation by the protein kinases YPK1 and YPK2, dephosphorylation increases catalytic activity; GPD1 …
YDL023C	0	2	0	3	0	2	1	5	0	5	0	5	0	7	0	1	0	3	YDL023C	SRF4	Dubious open reading frame; unlikely to encode a functional protein, based on available experimental and comparative sequence data; not conserved in other Saccharomyces species; overlaps the verified gene GPD1; deletion confers sensitivity to GSAO; deletion in cyr1 mutant results in loss of stress resistance
YDL024C	12	41	1	45	14	89	58	74	12	51	35	72	14	71	6	59	4	67	YDL024C	DIA3,putative acid phosphatase DIA3	Protein of unknown function; involved in invasive and pseudohyphal growth
YDL025C	395	762	47	621	248	1469	857	770	240	947	435	905	427	1091	310	827	73	917	YDL025C	RTK1,putative serine/threonine protein kinase RTK1	Putative protein kinase, potentially phosphorylated by Cdc28p; interacts with ribosome biogenesis factors, Cka2, Gus1 and Arc1; protein abundance increases in response to DNA replication stress
YDL025W-A	0	0	0	4	0	1	1	3	0	2	0	4	0	4	0	1	0	3	YDL025W-A		Dubious open reading frame; unlikely to encode a functional protein, based on available experimental and comparative sequence data; completely overlaps the ORF YDL025C; identified by gene-trapping, microarray expression analysis, and genome-wide homology searching
YDL026W	0	3	0	0	1	11	1	9	0	4	0	8	0	6	0	2	0	15	YDL026W		Dubious open reading frame; unlikely to encode a functional protein, based on available experimental and comparative sequence data
YDL027C	152	360	28	468	75	624	583	639	121	481	263	596	170	443	145	464	50	701	YDL027C		Putative protein of unknown function; the authentic, non-tagged protein is detected in highly purified mitochondria in high-throughput studies; YDL027C is not an essential gene
YDL028C	245	391	40	584	169	685	669	687	182	529	361	728	265	575	184	413	53	691	YDL028C	MPS1,PAC8,RPK1,serine/threonine/tyrosine protein kinase MPS1	Dual-specificity kinase; autophosphorylation required for function; required for spindle pole body (SPB) duplication and spindle checkpoint function; contributes to bi-orientation by promoting formation of force-generating kinetochore-microtubule attachments in meiosis I; substrates include SPB proteins Spc42p, Spc110p, and Spc98p, mitotic exit network protein Mob1p, kinetochore protein Cnn1p, an…
YDL029W	1951	1967	407	2458	1272	3576	6833	3056	1498	2576	3461	3383	2041	3098	1676	2013	557	3479	YDL029W	ARP2,ACT2,actin-related protein 2	Essential component of the Arp2/3 complex; Arp2/3 is a highly conserved actin nucleation center required for the motility and integrity of actin patches; involved in endocytosis and membrane growth and polarity; required for efficient Golgi-to-ER trafficking in COPI mutants
YDL030W	215	389	33	677	127	820	602	981	123	464	409	857	198	853	143	484	65	819	YDL030W	PRP9	Subunit of the SF3a splicing factor complex; required for spliceosome assembly; acts after the formation of the U1 snRNP-pre-mRNA complex
YDL031W	1067	423	245	1017	540	806	3408	1157	802	584	1900	1113	817	851	726	546	373	1370	YDL031W	DBP10	Putative ATP-dependent RNA helicase of the DEAD-box protein family; constituent of 66S pre-ribosomal particles; essential protein involved in ribosome biogenesis
YDL032W	0	2	0	0	0	1	0	5	0	2	0	2	0	2	0	2	0	2	YDL032W		Dubious open reading frame; unlikely to encode a functional protein, based on available experimental and comparative sequence data; partially overlaps verified gene SLM3/YDL033C; YDL032W is not an essential gene
YDL033C	88	222	21	350	69	480	262	359	53	243	165	306	89	330	54	203	18	350	YDL033C	SLM3,MTO2,MTU1	tRNA-specific 2-thiouridylase; responsible for 2-thiolation of the wobble base of mitochondrial tRNAs; human ortholog is implicated in myoclonus epilepsy associated with ragged red fibers (MERRF)
YDL034W	0	0	0	2	0	1	0	3	0	1	0	0	0	1	0	1	0	1	YDL034W		Dubious open reading frame; unlikely to encode a functional protein, based on available experimental and comparative sequence data; partially overlaps with verified gene GPR1/YDL035C; YDL034W is not an essential gene
YDL035C	308	596	67	904	164	897	1140	1121	235	798	590	1000	282	829	240	605	96	1069	YDL035C	GPR1	Plasma membrane G protein coupled receptor (GPCR); interacts with the heterotrimeric G protein alpha subunit, Gpa2p, and with Plc1p; sensor that integrates nutritional signals with the modulation of cell fate via PKA and cAMP synthesis
YDL036C	218	270	28	451	132	495	645	427	145	340	294	525	164	455	156	314	57	552	YDL036C	PUS9,pseudouridine synthase PUS9	Mitochondrial tRNA:pseudouridine synthase; catalyzes the formation of pseudouridine at position 32 in mitochondrial tRNAs; contains an N-terminal mitochondrial targeting sequence; PUS9 has a paralog, RIB2, that arose from the whole genome duplication
YDL037C	2	10	0	16	0	17	3	12	3	9	9	21	1	53	0	19	0	35	YDL037C	BSC1	Protein of unconfirmed function; similar to cell surface flocculin Flo11p; ORF exhibits genomic organization compatible with a translational readthrough-dependent mode of expression
YDL039C	9	32	1	113	5	66	96	109	5	41	35	91	2	186	4	55	3	178	YDL039C	PRM7,YDL038C,pheromone-regulated protein PRM7	Pheromone-regulated protein; predicted to have one transmembrane segment; promoter contains Gcn4p binding elements
YDL040C	2312	1064	359	1666	1221	1886	6104	2045	1502	1252	3000	2022	1829	1776	1583	1134	440	2025	YDL040C	NAT1,AAA1,NAA15	Subunit of protein N-terminal acetyltransferase NatA; NatA is comprised of Nat1p, Ard1p, and Nat5p; N-terminally acetylates many proteins, which influences multiple processes such as the cell cycle, heat-shock resistance, mating, sporulation, and telomeric silencing
YDL041W	1	2	0	1	0	5	0	5	0	2	0	5	0	7	0	3	0	3	YDL041W		Dubious open reading frame; unlikely to encode a functional protein, based on available experimental and comparative sequence data; overlaps the verified gene SIR2/YDL042C
YDL042C	221	245	46	508	128	436	652	593	171	344	344	592	190	503	155	299	47	598	YDL042C	SIR2,MAR1,NAD-dependent histone deacetylase SIR2	Conserved NAD+ dependent histone deacetylase of the Sirtuin family; involved in regulation of lifespan; plays roles in silencing at HML, HMR, telomeres, and the rDNA locus; negatively regulates initiation of DNA replication; functions as a regulator of autophagy like mammalian homolog SIRT1, and also of mitophagy; SIR2 has a paralog, HST1, that arose from the whole genome duplication
YDL043C	274	309	53	412	169	522	901	419	215	391	423	432	245	529	240	377	94	508	YDL043C	PRP11,RNA11	Subunit of the SF3a splicing factor complex; required for spliceosome assembly
YDL044C	154	469	33	482	130	622	512	746	138	472	280	696	191	808	159	487	41	633	YDL044C	MTF2,NAM1	Mitochondrial protein that interacts with mitochondrial RNA polymerase; interacts with an N-terminal region of mitochondrial RNA polymerase (Rpo41p) and couples RNA processing and translation to transcription
YDL045C	196	348	51	607	130	698	693	794	154	460	362	797	237	667	152	369	51	725	YDL045C	FAD1,FMN adenylyltransferase	Flavin adenine dinucleotide (FAD) synthetase; performs the second step in synthesis of FAD from riboflavin
YDL045W-A	400	393	84	647	266	598	1144	900	275	434	582	714	477	655	308	353	68	737	YDL045W-A	MRP10,YmS-T,mitochondrial 37S ribosomal protein YmS-T	Mitochondrial ribosomal protein of the small subunit; contains twin cysteine-x9-cysteine motifs; oxidized by Mia40p during import into mitochondria
YDL046W	1514	947	295	1185	1048	2217	4963	1668	1062	1296	1833	1438	1735	1652	1311	955	355	1485	YDL046W	NPC2	Functional homolog of human NPC2/He1; human NPC2 is a cholesterol-binding protein whose deficiency causes Niemann-Pick type C2 disease involving retention of cholesterol in lysosomes
YDL047W	584	470	155	592	435	1011	2271	558	461	562	1195	755	622	722	512	539	219	867	YDL047W	SIT4,PPH1,type 2A-related serine/threonine-protein phosphatase SIT4	Type 2A-related serine-threonine phosphatase; functions in the G1/S transition of the mitotic cycle; regulator of COPII coat dephosphorylation; required for ER to Golgi traffic; interacts with Hrr25p kinase; cytoplasmic and nuclear protein that modulates functions mediated by Pkc1p including cell wall and actin cytoskeleton organization; similar to human PP6
YDL048C	78	184	17	319	59	350	545	459	73	318	201	377	108	301	78	191	43	453	YDL048C	STP4	Protein containing a Kruppel-type zinc-finger domain; similar to Stp1p, Stp2p; predicted transcription factor; relative distribution to the nucleus increases upon DNA replication stress; STP4 has a paralog, STP3, that arose from the whole genome duplication
YDL049C	25	61	7	180	4	90	139	193	9	72	67	188	27	135	28	60	14	193	YDL049C	KNH1	Protein with similarity to Kre9p; Kre9p is involved in cell wall beta 1,6-glucan synthesis; overproduction suppresses growth defects of a kre9 null mutant; required for propionic acid resistance
YDL050C	0	3	0	13	0	3	0	25	0	2	0	14	0	10	0	2	0	11	YDL050C		Dubious open reading frame; unlikely to encode a functional protein, based on available experimental and comparative sequence data
YDL051W	1619	1110	393	2536	812	2355	4886	2627	992	1225	2735	2570	1055	2153	1085	1156	607	3080	YDL051W	LHP1,LAH1,YLA1	RNA binding protein required for maturation of tRNA and U6 snRNA; acts as a molecular chaperone for RNAs transcribed by polymerase III; homologous to human La (SS-B) autoantigen
YDL052C	1222	934	220	1506	797	1769	3593	2029	751	1006	1708	1568	1148	1375	822	801	349	1609	YDL052C	SLC1,1-acylglycerol-3-phosphate O-acyltransferase SLC1	1-acyl-sn-glycerol-3-phosphate acyltransferase; catalyzes the acylation of lysophosphatidic acid to form phosphatidic acid, a key intermediate in lipid metabolism; enzymatic activity detected in lipid particles and microsomes
YDL053C	589	550	127	948	358	1092	1506	1088	410	727	869	976	560	901	460	612	138	1078	YDL053C	PBP4	Pbp1p binding protein; interacts strongly with Pab1p-binding protein 1 (Pbp1p) in the yeast two-hybrid system; also interacts with Lsm12p in a copurification assay; relative distribution to the nucleus increases upon DNA replication stress
YDL054C	332	461	50	471	176	959	791	641	196	485	405	686	309	786	210	420	67	655	YDL054C	MCH1	Protein with similarity to mammalian monocarboxylate permeases; monocarboxylate permeases are involved in transport of monocarboxylic acids across the plasma membrane but mutant is not deficient in monocarboxylate transport
YDL055C	22974	6414	3833	7429	11743	11705	54283	9553	13801	8563	24377	9634	19168	9385	15623	6149	3977	9703	YDL055C	PSA1,MPG1,SRB1,VIG9,mannose-1-phosphate guanylyltransferase	GDP-mannose pyrophosphorylase (mannose-1-phosphate guanyltransferase); synthesizes GDP-mannose from GTP and mannose-1-phosphate in cell wall biosynthesis; required for normal cell wall structure
YDL056W	304	513	60	856	201	710	1033	1159	255	614	557	858	292	620	252	482	93	968	YDL056W	MBP1,transcription factor MBP1	Transcription factor; involved in regulation of cell cycle progression from G1 to S phase, forms a complex with Swi6p that binds to MluI cell cycle box regulatory element in promoters of DNA synthesis genes
YDL057W	121	184	30	323	76	345	443	435	76	205	261	448	111	360	97	209	43	417	YDL057W		Putative protein of unknown function; YDL057W is not an essential gene
YDL058W	1097	580	228	834	559	749	3014	1277	749	732	1752	922	953	1052	791	620	379	1006	YDL058W	USO1,INT1	Essential protein involved in vesicle-mediated ER to Golgi transport; binds membranes and functions during vesicle docking to the Golgi; required for assembly of the ER-to-Golgi SNARE complex
YDL059C	82	143	19	206	55	275	188	209	40	164	149	260	62	193	42	161	17	276	YDL059C	RAD59	Protein involved DNA double-strand break repair; repairs breaks in DNA during vegetative growth via recombination and single-strand annealing; anneals complementary single-stranded DNA; forms nuclear foci upon DNA replication stress; required for loading of Rad52p to DSBs; paralog of Rad52p
YDL060W	755	841	168	1786	453	1724	2438	1982	535	978	1262	2062	593	1789	516	941	243	2224	YDL060W	TSR1	Protein required for processing of 20S pre-rRNA in the cytoplasm; associates with pre-40S ribosomal particles; inhibits the premature association of 60S subunits with assembling 40S subunits in the cytoplasm; similar to Bms1p; relocalizes from nucleus to cytoplasm upon DNA replication stress
YDL061C	7931	3288	1419	6582	4808	6972	21186	8821	4512	3414	9916	6445	6639	5559	4977	2735	1654	6777	YDL061C	RPS29B,S14,S29B,S36B,YS29,YS29B,ribosomal 40S subunit protein S29B	Protein component of the small (40S) ribosomal subunit; homologous to mammalian ribosomal protein S29 and bacterial S14; RPS29B has a paralog, RPS29A, that arose from the whole genome duplication
YDL062W	0	4	0	3	0	14	0	6	0	1	0	5	0	7	0	4	0	2	YDL062W		Dubious open reading frame; unlikely to encode a functional protein, based on available experimental and comparative sequence data; partially overlaps uncharacterized ORF YDL063C; YDL062W is not essential
YDL063C	448	375	81	1029	211	878	1335	1126	306	404	729	1082	255	1037	218	524	155	1310	YDL063C	SYO1	Transport adaptor or symportin; facilitates synchronized nuclear coimport of the two 5S-rRNA binding proteins Rpl5p and Rpl11p; required for biogenesis of the large ribosomal subunit; green fluorescent protein (GFP)-fusion protein localizes to the cytoplasm and nucleus
YDL064W	821	490	167	827	526	799	2657	1063	506	459	1104	859	642	681	604	403	180	971	YDL064W	UBC9,E2 SUMO-conjugating protein UBC9	SUMO-conjugating enzyme involved in the Smt3p conjugation pathway; nuclear protein required for S- and M-phase cyclin degradation and mitotic control; involved in proteolysis mediated by the anaphase-promoting complex cyclosome (APCC)
YDL065C	599	657	115	1012	372	935	1813	1421	506	656	997	1012	563	892	559	561	219	1210	YDL065C	PEX19,PAS12	Chaperone and import receptor for newly-synthesized class I PMPs; binds peroxisomal membrane proteins (PMPs) in the cytoplasm and delivers them to the peroxisome for subsequent insertion into the peroxisomal membrane; interacts with Myo2p and contributes to peroxisome partitioning
YDL066W	3894	1415	842	2113	2515	2943	12245	2663	2964	1893	6341	3321	3760	2812	3506	1739	1078	3329	YDL066W	IDP1,isocitrate dehydrogenase (NADP(+)) IDP1	Mitochondrial NADP-specific isocitrate dehydrogenase; catalyzes the oxidation of isocitrate to alpha-ketoglutarate; not required for mitochondrial respiration and may function to divert alpha-ketoglutarate to biosynthetic processes
YDL067C	869	609	240	1092	565	1059	3896	1547	582	752	1712	1144	817	892	655	559	361	1117	YDL067C	COX9,cytochrome c oxidase subunit VIIa	Subunit VIIa of cytochrome c oxidase (Complex IV); Complex IV is the terminal member of the mitochondrial inner membrane electron transport chain
YDL068W	1	5	2	7	2	7	4	7	0	6	2	7	3	15	2	6	1	17	YDL068W		Dubious open reading frame; unlikely to encode a functional protein, based on available experimental and comparative sequence data
YDL069C	100	198	12	253	47	294	203	318	40	177	100	268	49	273	54	169	15	298	YDL069C	CBS1	Mitochondrial translational activator of the COB mRNA; membrane protein that interacts with translating ribosomes, acts on the COB mRNA 5'-untranslated leader
YDL070W	953	1449	248	1994	462	2032	3088	2543	708	1847	1616	2729	788	1822	637	1506	287	2630	YDL070W	BDF2	Protein involved in transcription initiation; acts at TATA-containing promoters; associates with the basal transcription factor TFIID; contains two bromodomains; corresponds to the C-terminal region of mammalian TAF1; redundant with Bdf1p; protein abundance increases in response to DNA replication stress; BDF2 has a paralog, BDF1, that arose from the whole genome duplication
YDL071C	1	3	0	9	1	9	5	8	1	4	3	6	0	8	0	4	0	8	YDL071C	IRC1	Dubious open reading frame; unlikely to encode a functional protein, based on available experimental and comparative sequence data; partially overlaps the verified ORF BDF2/YDL070W
YDL072C	1484	1961	268	3161	929	3371	5833	4755	959	2086	2303	3601	1206	2808	981	1660	284	3621	YDL072C	YET3	Protein of unknown function; YET3 null mutant decreases the level of secreted invertase; homolog of human BAP31 protein; protein abundance increases in response to DNA replication stress
YDL073W	190	643	26	924	99	982	506	1253	138	707	238	1131	173	1024	130	739	39	1138	YDL073W		Putative protein of unknown function; YDL073W is not an essential gene
YDL074C	855	1014	177	1878	505	1792	2550	2356	509	1274	1138	1894	568	1717	496	1236	181	1896	YDL074C	BRE1,E3 ubiquitin-protein ligase BRE1	E3 ubiquitin ligase; forms heterodimer with Rad6p to monoubiquinate histone H2B-K123, which is required for the subsequent methylation of histone H3-K4 and H3-K79; required for DSBR, transcription, silencing, and checkpoint control; interacts with RNA-binding protein Npl3p, linking histone ubiquitination to mRNA processing; Bre1p-dependent histone ubiquitination promotes pre-mRNA splicing
YDL075W	18323	11503	4063	19952	11250	21763	51719	28104	10979	10852	25352	21498	13623	18376	12909	9739	5205	22619	YDL075W	RPL31A,L31A,L31e,L34A,RPL34,YL28,ribosomal 60S subunit protein L31A	Ribosomal 60S subunit protein L31A; associates with karyopherin Sxm1p; loss of both Rpl31p and Rpl39p confers lethality; homologous to mammalian ribosomal protein L31, no bacterial homolog; RPL31A has a paralog, RPL31B, that arose from the whole genome duplication
YDL076C	316	594	45	761	201	967	855	1003	227	648	401	923	291	833	184	583	80	952	YDL076C	RXT3	Component of the Rpd3L histone deacetylase complex; involved in histone deacetylation; protein abundance increases in response to DNA replication stress
YDL077C	276	505	55	711	177	843	818	915	198	620	413	862	230	830	218	572	57	845	YDL077C	VAM6,CVT4,VPL18,VPL22,VPS39	Subunit of the HOPS endocytic tethering complex; vacuole membrane protein that functions as a Rab GTPase effector, interacting with both GTP- and GDP-bound conformations of Ypt7p, facilitating tethering and promoting several membrane fusion events at the late endosome and vacuole; required for both membrane and protein trafficking
YDL078C	1646	1148	312	1632	983	2257	5393	2152	1205	1494	2559	2113	1683	2125	1383	1292	437	2095	YDL078C	MDH3,malate dehydrogenase MDH3	Peroxisomal malate dehydrogenase; catalyzes interconversion of malate and oxaloacetate; involved in the glyoxylate cycle
YDL079C	12	31	3	33	7	49	26	79	4	40	14	54	8	50	6	38	1	45	YDL079C	MRK1,putative serine/threonine protein kinase MRK1	Glycogen synthase kinase 3 (GSK-3) homolog; one of four GSK-3 homologs in S. cerevisiae that function to activate Msn2p-dependent transcription of stress responsive genes and that function in protein degradation; MRK1 has a paralog, RIM11, that arose from the whole genome duplication
YDL080C	116	503	14	746	69	874	305	692	80	588	162	770	102	783	89	562	34	838	YDL080C	THI3,KID1,branched-chain-2-oxoacid decarboxylase THI3	Regulatory protein that binds Pdc2p and Thi2p transcription factors; activates thiamine biosynthesis transcription factors Pdc2p and Thi2p by binding to them, but releases and de-activates them upon binding to thiamine pyrophosphate (TPP), the end product of the pathway; has similarity to decarboxylases but enzymatic activity is not detected
YDL081C	11831	12274	2541	18325	7826	28227	30827	25466	8500	11694	17686	25319	11507	25561	10285	11022	4444	23503	YDL081C	RPP1A,RPLA1,ribosomal protein P1A	Ribosomal stalk protein P1 alpha; involved in the interaction between translational elongation factors and the ribosome; free (non-ribosomal) P1 stimulates the phosphorylation of the eIF2 alpha subunit (Sui2p) by Gcn2p; accumulation of P1 in the cytoplasm is regulated by phosphorylation and interaction with the P2 stalk component
YDL082W	11135	5472	2046	7157	5999	11262	26685	7728	6839	5886	14112	8308	8311	8938	7594	5143	2545	8726	YDL082W	RPL13A,L13A,L13e,ribosomal 60S subunit protein L13A	Ribosomal 60S subunit protein L13A; not essential for viability; homologous to mammalian ribosomal protein L13, no bacterial homolog; RPL13A has a paralog, RPL13B, that arose from the whole genome duplication
YDL083C	11250	6269	2374	11015	6272	13339	26324	13114	6507	6530	13816	12049	9035	11355	7242	5583	3074	12318	YDL083C	RPS16B,S16B,S9,ribosomal 40S subunit protein S16B,rp61R	Protein component of the small (40S) ribosomal subunit; homologous to mammalian ribosomal protein S16 and bacterial S9; RPS16B has a paralog, RPS16A, that arose from the whole genome duplication
YDL084W	8273	3482	1456	5648	4008	6583	18795	7385	5664	4808	10701	7051	7399	5992	6324	3698	1748	7600	YDL084W	SUB2,ATP-dependent RNA helicase SUB2	Component of the TREX complex required for nuclear mRNA export; member of the DEAD-box RNA helicase superfamily and is involved in early and late steps of spliceosome assembly; homolog of the human splicing factor hUAP56; relocalizes from nucleus to cytoplasm upon DNA replication stress
YDL085C-A	480	335	102	565	357	514	1649	876	330	385	773	743	414	581	437	342	139	744	YDL085C-A		Putative protein of unknown function; green fluorescent protein (GFP)-fusion protein localizes to the cytoplasm and nucleus
YDL085W	16	30	14	57	8	54	197	138	20	35	68	94	42	75	13	35	15	81	YDL085W	NDE2,NADH-ubiquinone reductase (H(+)-translocating) NDE2,NDH2	Mitochondrial external NADH dehydrogenase; catalyzes the oxidation of cytosolic NADH; Nde1p and Nde2p are involved in providing the cytosolic NADH to the mitochondrial respiratory chain; NDE2 has a paralog, NDE1, that arose from the whole genome duplication
YDL086C-A	6	25	1	61	3	74	28	37	3	65	9	47	3	81	2	59	2	53	YDL086C-A		Dubious open reading frame; unlikely to encode a functional protein, based on available experimental and comparative sequence data; overlaps uncharacterized ORF YDL086W; identified by gene-trapping, microarray expression analysis, and genome-wide homology searching
YDL086W	895	758	184	1284	579	1919	3294	1886	663	1007	1780	1664	1026	1696	764	823	307	1771	YDL086W	carboxymethylenebutenolidase	Putative carboxymethylenebutenolidase; the authentic, non-tagged protein is detected in highly purified mitochondria in high-throughput studies; YDL086W is not an essential gene
YDL087C	132	162	27	180	106	300	548	228	68	184	230	251	139	281	113	154	51	263	YDL087C	LUC7,EPE1,EXM2	Essential protein associated with the U1 snRNP complex; splicing factor involved in recognition of 5' splice site; contains two zinc finger motifs; N-terminal zinc finger binds pre-mRNA; relocalizes to the cytosol in response to hypoxia
YDL088C	430	730	66	1172	235	1278	1018	1237	275	964	512	1293	336	1136	283	845	64	1288	YDL088C	ASM4,FG-nucleoporin ASM4,NUP59	FG-nucleoporin component of central core of nuclear pore complex (NPC); contributes directly to nucleocytoplasmic transport; induces membrane tubulation, which may contribute to nuclear pore assembly; ASM4 has a paralog, NUP53, that arose from the whole genome duplication
YDL089W	180	239	35	432	103	418	507	530	131	320	327	502	188	374	168	276	63	513	YDL089W	NUR1	Protein of unknown function; interacts with Csm1p, Lrs4p; required for rDNA repeat stability; null mutant causes increase in unequal sister-chromatid exchange; GFP-fusion protein localizes to the nuclear periphery, possible Cdc28p substrate
YDL090C	233	339	34	591	139	714	731	680	137	390	338	731	196	588	153	334	58	712	YDL090C	RAM1,DPR1,FUS8,SCG2,SGP2,STE16,protein farnesyltransferase	Beta subunit of the CAAX farnesyltransferase (FTase); this complex prenylates the a-factor mating pheromone and Ras proteins; required for the membrane localization of Ras proteins and a-factor; homolog of the mammalian FTase beta subunit
YDL091C	151	387	38	481	121	662	592	625	119	531	279	651	178	636	139	444	32	631	YDL091C	UBX3	Subunit of the DSC ubiquitin ligase complex; UBX (ubiquitin regulatory X) domain-containing protein that interacts with Cdc48p; green fluorescent protein (GFP)-fusion protein localizes to the cytoplasm in a punctate pattern; ortholog of fission yeast Ucp10
YDL092W	709	769	123	1280	406	1233	2337	1831	456	755	1110	1459	531	1232	449	684	156	1434	YDL092W	SRP14	Signal recognition particle (SRP) subunit; interacts with the RNA component of SRP to form the Alu domain, which is the region of SRP responsible for arrest of nascent chain elongation during membrane targeting; homolog of mammalian SRP14
YDL093W	474	338	76	477	282	635	1267	447	301	419	578	534	457	554	318	358	98	606	YDL093W	PMT5,putative dolichyl-phosphate-mannose-protein mannosyltransferase PMT5	Protein O-mannosyltransferase; transfers mannose residues from dolichyl phosphate-D-mannose to protein serine/threonine residues; acts in a complex with Pmt3p, can instead interact with Pmt2p in some conditions; target for new antifungals
YDL094C	0	10	0	24	0	22	1	46	0	15	0	27	0	16	0	11	0	34	YDL094C		Dubious open reading frame; unlikely to encode a functional protein, based on available experimental and comparative sequence data; partially overlaps verfied gene PMT5/YDL093W; YDL094C is not essential
YDL095W	3537	2272	815	3021	1987	4327	10031	3895	2835	2832	5690	3671	3715	3812	2843	2314	1094	3964	YDL095W	PMT1,dolichyl-phosphate-mannose-protein mannosyltransferase PMT1	Protein O-mannosyltransferase of the ER membrane; transfers mannose from dolichyl phosphate-D-mannose to protein serine and threonine residues; 1 of 7 related proteins involved in O-glycosylation which is essential for cell wall rigidity; involved in ER quality control; amino terminus faces cytoplasm, carboxyl terminus faces ER lumen
YDL096C	0	1	0	1	0	1	0	0	0	0	0	0	0	0	0	0	0	1	YDL096C	OPI6	Dubious open reading frame; unlikely to encode a functional protein, based on available experimental and comparative sequence data; partially overlaps verified gene PMT1/YDL095W; YDL096C is not essential
YDL097C	2498	1977	550	3121	1575	3568	7558	3980	1863	2535	3804	3750	2482	3000	1928	1807	779	4113	YDL097C	RPN6,NAS4,proteasome regulatory particle lid subunit RPN6	Essential, non-ATPase regulatory subunit of the 26S proteasome lid; required for the assembly and activity of the 26S proteasome; the human homolog (S9 protein) partially rescues Rpn6p depletion; protein abundance increases in response to DNA replication stress
YDL098C	122	192	19	353	87	355	555	371	97	194	336	403	137	288	126	196	83	431	YDL098C	SNU23	Component of the U4/U6.U5 snRNP complex; involved in mRNA splicing via spliceosome
YDL099W	732	822	127	1214	410	1137	2124	1785	466	897	1135	1296	521	1169	576	756	236	1311	YDL099W	BUG1	Cis-golgi localized protein involved in ER to Golgi transport; forms a complex with the mammalian GRASP65 homolog, Grh1p; mutants are compromised for the fusion of ER-derived vesicles with Golgi membranes
YDL100C	2575	1466	435	2073	1582	2505	7088	2584	2067	1845	4288	2953	2976	2305	2283	1381	732	3134	YDL100C	GET3,ARR4,guanine nucleotide exchange factor GET3	Guanine nucleotide exchange factor for Gpa1p; amplifies G protein signaling; functions as a chaperone under ATP-depleted oxidative stress conditions; subunit of the GET complex, which is involved in ATP dependent Golgi to ER trafficking and insertion of tail-anchored (TA) proteins into the ER membrane under non-stress conditions; has low-level ATPase activity; protein abundance increases in respo…
YDL101C	333	289	72	385	158	534	900	452	193	403	407	469	261	385	239	320	57	481	YDL101C	DUN1,serine/threonine protein kinase DUN1	Cell-cycle checkpoint serine-threonine kinase; required for DNA damage-induced transcription of certain target genes, phosphorylation of Rad55p and Sml1p, and transient G2/M arrest after DNA damage; Mec1p and Dun1p function in same pathway to regulate both dNTP pools and telomere length; also regulates postreplicative DNA repair
YDL102W	595	324	118	495	291	564	1659	597	440	430	974	586	552	592	476	380	165	685	YDL102W	POL3,CDC2,DNA-directed DNA polymerase delta POL3,HPR6,TEX1	Catalytic subunit of DNA polymerase delta; required for chromosomal DNA replication during mitosis and meiosis, intragenic recombination, repair of double strand DNA breaks, and DNA replication during nucleotide excision repair (NER)
YDL103C	1244	689	248	900	691	1241	3786	1275	765	807	1673	1207	1001	1081	833	674	314	1111	YDL103C	QRI1,UAP1,UDP-N-acetylglucosamine diphosphorylase	UDP-N-acetylglucosamine pyrophosphorylase; catalyzes the formation of UDP-N-acetylglucosamine (UDP-GlcNAc), which is important in cell wall biosynthesis, protein N-glycosylation, and GPI anchor biosynthesis; protein abundance increases in response to DNA replication stress
YDL104C	69	211	6	345	67	450	216	633	57	243	141	469	91	408	54	222	19	458	YDL104C	QRI7	Protein involved in threonylcarbamoyl adenosine biosynthesis; Sua5p and Qri7p are necessary and sufficient for RNA t6A modification in vitro; highly conserved mitochondrial protein; essential for t6A modification of mitochondrial tRNAs that decode ANN codons; similar to Kae1p and E. coli YgjD, both of which are also required for tRNA t6A modification; when directed to the cytoplasm, complements t…
YDL105W	93	137	23	223	67	182	306	274	68	139	128	255	106	171	56	148	26	300	YDL105W	NSE4,QRI2	Component of the SMC5-SMC6 complex; this complex plays a key role in the removal of X-shaped DNA structures that arise between sister chromatids during DNA replication and repair
YDL106C	357	362	62	560	226	507	1022	774	206	402	394	594	320	493	224	345	67	666	YDL106C	PHO2,BAS2,GRF10,phoB	Homeobox transcription factor; regulatory targets include genes involved in phosphate metabolism; binds cooperatively with Pho4p to the PHO5 promoter; phosphorylation of Pho2p facilitates interaction with Pho4p; relocalizes to the cytosol in response to hypoxia
YDL107W	138	305	15	348	84	371	300	451	94	312	174	405	148	392	117	289	17	452	YDL107W	MSS2	Peripherally bound inner membrane protein of the mitochondrial matrix; involved in membrane insertion of C-terminus of Cox2p, interacts genetically and physically with Cox18p
YDL108W	224	544	48	763	168	977	855	1010	177	556	424	943	202	927	172	530	77	958	YDL108W	KIN28,TFIIH complex serine/threonine-protein kinase subunit KIN28	Serine/threonine protein kinase, subunit of transcription factor TFIIH; involved in transcription initiation at RNA polymerase II promoters; phosphorylates Ser5 residue of the PolII C-terminal domain (CTD) at gene promoters; relocalizes to the cytosol in response to hypoxia
YDL109C	25	125	8	174	16	219	72	141	14	182	45	171	30	121	17	169	12	239	YDL109C	putative lipase	Putative lipase; involved in lipid metabolism; not an essential gene; YDL109C has a paralog, ROG1, that arose from the whole genome duplication
YDL110C	711	537	250	686	598	1096	4726	1153	514	642	1411	896	861	816	712	502	378	814	YDL110C	TMA17,ADC17	ATPase dedicated chaperone that adapts proteasome assembly to stress; Tma17p is induced upon stress; interacts with Rpt6p to assist its pairing to Rpt3p and early steps in proteasome biogenesis; associates with ribosomes; heterozygous deletion demonstrated increases in chromosome instability in a rad9 deletion background; protein abundance is decreased upon intracellular iron depletion
YDL111C	385	634	71	1001	238	1582	1328	1257	238	702	515	1167	330	1218	261	641	90	1079	YDL111C	RRP42	Exosome non-catalytic core component; involved in 3'-5' RNA processing and degradation in both the nucleus and the cytoplasm; has similarity to E. coli RNase PH and to human hRrp42p (EXOSC7)
YDL112W	783	714	134	1240	487	1200	2816	1574	655	908	1538	1457	697	1227	561	761	211	1497	YDL112W	TRM3	2'-O-ribose methyltransferase; catalyzes the ribose methylation of the guanosine nucleotide at position 18 of tRNAs
YDL113C	298	473	58	555	165	765	965	929	208	571	469	790	238	629	199	511	71	740	YDL113C	ATG20,CVT20,SNX42	Sorting nexin family member; required for the cytoplasm-to-vacuole targeting (Cvt) pathway and for endosomal sorting; has a Phox homology domain that binds phosphatidylinositol-3-phosphate; interacts with Snx4p; potential Cdc28p substrate
YDL114W	0	3	0	5	0	7	2	10	2	4	1	15	1	12	1	3	0	10	YDL114W	short-chain dehydrogenase/reductase	Putative short-chain dehydrogenase/reductase; YDL114W is not an essential gene
YDL114W-A	0	1	0	3	0	3	0	8	0	4	0	4	1	3	0	2	0	5	YDL114W-A		Dubious open reading frame; unlikely to encode a functional protein, based on available experimental and comparative sequence data; identified based on homology to hemiascomycetous yeasts
YDL115C	317	686	46	931	216	1083	1011	1597	205	686	500	1254	276	1145	230	727	109	1200	YDL115C	IWR1	RNA polymerase II transport factor, conserved from yeast to humans; also has a role in transporting RNA polymerase III into the nucleus; interacts with most of the RNAP II subunits; nucleo-cytoplasmic shuttling protein; deletion causes hypersensitivity to K1 killer toxin; protein increases in abundance and relocalizes from nucleus to cytoplasm upon DNA replication stress
YDL116W	598	873	121	1117	341	1507	1839	1500	440	1005	918	1474	497	1485	438	914	119	1358	YDL116W	NUP84	Subunit of the Nup84p subcomplex of the nuclear pore complex (NPC); contributes to nucleocytoplasmic transport and NPC biogenesis; also plays roles in several processes that may require localization of genes or chromosomes at the nuclear periphery, including double-strand break repair, transcription and chromatin silencing; homologous to human NUP107
YDL117W	353	675	85	1158	245	1318	1194	1393	298	720	700	1234	358	1025	338	657	94	1372	YDL117W	CYK3	SH3-domain protein located in the bud neck and cytokinetic actin ring; relocalizes from bud neck to nucleus upon DNA replication stress; activates the chitin synthase activity of Chs2p during cytokinesis; suppressor of growth and cytokinesis defects of chs2 phospho-mutants
YDL118W	0	0	0	3	0	0	4	0	0	1	1	4	2	2	0	1	0	2	YDL118W		Dubious open reading frame, unlikely to encode a protein; overlaps almost completely with YDL119C; mutations that would affect both YDL118W and YDL119C confer defective telomere maintenance and are synthetically sick or lethal with alpha-synuclein
YDL119C	109	265	20	395	84	474	473	471	83	354	229	478	155	329	105	259	34	530	YDL119C		Putative mitochondrial transport protein; GFP-fusion protein is induced in response to the DNA-damaging agent MMS; the authentic, non-tagged protein is detected in purified mitochondria
YDL120W	539	446	127	748	352	768	1823	943	387	484	897	915	536	792	466	431	220	930	YDL120W	YFH1	Mitochondrial matrix iron chaperone; oxidizes and stores iron; interacts with Isu1p to promote Fe-S cluster assembly; mutation results in multiple Fe/S-dependent enzyme deficiencies; human frataxin homolog is mutated in Friedrich's ataxia
YDL121C	540	450	114	777	294	905	1671	1004	334	575	812	956	379	963	296	480	139	1017	YDL121C		Putative protein of unknown function; green fluorescent protein (GFP)-fusion protein localizes to the endoplasmic reticulum; YDL121C is not an essential protein
YDL122W	803	1235	177	2068	510	1956	2708	2873	598	1261	1444	2188	755	2212	634	1179	238	2431	YDL122W	UBP1	Ubiquitin-specific protease; removes ubiquitin from ubiquitinated proteins; cleaves at the C terminus of ubiquitin fusions irrespective of their size; capable of cleaving polyubiquitin chains
YDL123W	166	154	43	236	139	396	737	238	92	193	294	279	210	209	104	147	30	325	YDL123W	SNA4	Protein of unknown function; localized to the vacuolar outer membrane; predicted to be palmitoylated
YDL124W	2519	2409	759	4516	1719	4391	15243	8718	2162	3010	6343	6636	3669	3881	2976	2517	1258	6739	YDL124W	aldo-keto reductase superfamily protein	NADPH-dependent alpha-keto amide reductase; reduces aromatic alpha-keto amides, aliphatic alpha-keto esters, and aromatic alpha-keto esters; member of the aldo-keto reductase (AKR) family; protein abundance increases in response to DNA replication stress
YDL125C	2258	2017	364	3383	1629	4322	5569	4913	1357	2129	2397	3677	1972	2803	1392	1579	400	3562	YDL125C	HNT1	Adenosine 5'-monophosphoramidase; interacts physically and genetically with Kin28p, a CDK and TFIIK subunit, and genetically with CAK1; member of the histidine triad (HIT) superfamily of nucleotide-binding proteins and similar to Hint; protein abundance increases in response to DNA replication stress
YDL126C	12614	4261	2779	5737	8909	7842	43541	8223	11060	5052	24071	7984	15832	6939	12217	3828	5054	7970	YDL126C	CDC48,AAA family ATPase CDC48	AAA ATPase; subunit of polyubiquitin-selective segregase complex involved in ERAD, cell wall integrity during heat stress, mitotic spindle disassembly; subunit of complex involved in mitochondria-associated degradation; role in mobilizing membrane bound transcription factors by regulated ubiquitin/proteasome-dependent processing, in macroautophagy, PMN, RAD, ribophagy, homotypic ER membrane fusio…
YDL127W	190	366	48	695	129	558	659	754	143	496	355	813	213	480	178	366	52	927	YDL127W	PCL2,CLN4,cyclin PCL2	Cyclin, interacts with cyclin-dependent kinase Pho85p; member of the Pcl1,2-like subfamily, involved in the regulation of polarized growth and morphogenesis and progression through the cell cycle; localizes to sites of polarized cell growth; PCL2 has a paralog, PCL9, that arose from the whole genome duplication
YDL128W	1073	947	294	1739	658	2520	4918	2214	755	1289	2035	2109	1064	1719	746	971	409	2103	YDL128W	VCX1,HUM1,MNR1	Vacuolar membrane antiporter with Ca2+/H+ and K+/H+ exchange activity; involved in control of cytosolic Ca2+ and K+ concentrations; has similarity to sodium/calcium exchangers, including the bovine Na+/Ca2+,K+ antiporter
YDL129W	81	110	21	140	55	271	194	127	47	148	113	196	86	263	33	149	35	220	YDL129W		Protein of unknown function; green fluorescent protein (GFP)-fusion protein localizes to the cytoplasm and the nucleus; YDL129W is not an essential gene; relative distribution to the nucleus increases upon DNA replication stress
YDL130W	13860	11345	2696	19983	10076	24804	38191	24437	9548	10188	19062	19853	13710	19176	11141	9039	4606	21886	YDL130W	RPP1B,Ax,L44',P1B,RPL44',RPLA3,YP1beta,ribosomal protein P1B	Ribosomal protein P1 beta; component of the ribosomal stalk, which is involved in interaction of translational elongation factors with ribosome; free (non-ribosomal) P1 stimulates the phosphorylation of the eIF2 alpha subunit (Sui2p) by Gcn2p; accumulation is regulated by phosphorylation and interaction with the P2 stalk component
YDL130W-A	693	454	103	490	502	855	2216	905	393	438	883	656	810	618	615	428	150	645	YDL130W-A	STF1,AIS2	Protein involved in regulation of the mitochondrial F1F0-ATP synthase; Stf1p and Stf2p act as stabilizing factors that enhance inhibitory action of the Inh1p protein; protein abundance increases in response to DNA replication stress; STF1 has a paralog, INH1, that arose from the whole genome duplication
YDL131W	1371	749	354	1714	738	1669	4111	2095	775	954	2405	2255	1102	1662	897	774	561	2395	YDL131W	LYS21,homocitrate synthase LYS21	Homocitrate synthase isozyme; catalyzes the condensation of acetyl-CoA and alpha-ketoglutarate to form homocitrate, which is the first step in the lysine biosynthesis pathway; LYS21 has a paralog, LYS20, that arose from the whole genome duplication
YDL132W	969	1056	162	1466	578	1820	2663	1862	606	1097	1436	1733	902	1706	730	955	217	1933	YDL132W	CDC53,cullin CDC53	Cullin; structural protein of SCF complexes (which also contain Skp1p, Cdc34p, Hrt1p and an F-box protein) involved in ubiquitination; SCF promotes the G1-S transition by targeting G1 cyclins and the Cln-CDK inhibitor Sic1p for degradation
YDL133C-A	6873	7764	1193	14291	5238	13938	19053	20039	4997	7694	11673	16723	5152	12701	5022	6635	2279	16547	YDL133C-A	RPL41B,L41B,L41e,L47B,RPL47B,YDL134C-A,YL41,ribosomal 60S subunit protein L41B	Ribosomal 60S subunit protein L41B; comprises only 25 amino acids; rpl41a rpl41b double null mutant is viable; homologous to mammalian ribosomal protein L41, no bacterial homolog; RPL41B has a paralog, RPL41A, that arose from the whole genome duplication
YDL133W	168	837	42	1246	132	1434	654	1654	113	911	308	1587	156	1266	115	752	44	1443	YDL133W	SRF1	Regulator of phospholipase D (Spo14p); interacts with Spo14p and regulates its catalytic activity; capable of buffering the toxicity of C16:0 platelet activating factor, a lipid that accumulates intraneuronally in Alzheimer's patients
YDL134C	537	1013	106	1979	368	2295	1846	2564	345	1205	883	2200	555	1905	400	1106	134	2204	YDL134C	PPH21,phosphoprotein phosphatase 2A catalytic subunit PPH21	Catalytic subunit of protein phosphatase 2A (PP2A); functionally redundant with Pph22p; methylated at C terminus; forms alternate complexes with several regulatory subunits; involved in signal transduction and regulation of mitosis; forms nuclear foci upon DNA replication stress; PPH21 has a paralog, PPH22, that arose from the whole genome duplication
YDL135C	1030	739	200	1064	582	1210	3168	1466	603	799	1370	1379	822	920	754	671	234	1374	YDL135C	RDI1	Rho GDP dissociation inhibitor; involved in the localization and regulation of Cdc42p and Rho1p; protein abundance increases in response to DNA replication stress
YDL136W	1797	1142	220	2468	777	2215	3815	3132	976	1499	1971	2814	1011	1911	991	1200	235	2932	YDL136W	RPL35B,L29,L35B,SOS2,ribosomal 60S subunit protein L35B	Ribosomal 60S subunit protein L35B; homologous to mammalian ribosomal protein L35 and bacterial L29; RPL35B has a paralog, RPL35A, that arose from the whole genome duplication
YDL137W	2323	2164	381	3145	1746	4562	7011	4839	1944	2683	3718	4044	3056	3885	2131	2077	663	4134	YDL137W	ARF2,Arf family GTPase ARF2	ADP-ribosylation factor; GTPase of the Ras superfamily involved in regulation of coated formation vesicles in intracellular trafficking within the Golgi; ARF2 has a paralog, ARF1, that arose from the whole genome duplication
YDL138W	54	220	13	420	41	500	234	417	43	378	108	398	44	322	40	262	15	578	YDL138W	RGT2	Plasma membrane high glucose sensor that regulates glucose transport; contains 12 predicted transmembrane segments and a long C-terminal tail required for induction of hexose transporters; RGT2 has a paralog, SNF3, that arose from the whole genome duplication
YDL139C	101	197	18	390	61	359	292	489	82	258	173	444	76	376	80	217	31	520	YDL139C	SCM3	Nonhistone component of centromeric chromatin; binds to histone H3 variant, Cse4p, and recruits it to centromeres; involved in the assembly and maintenance of Cse4-H4 at centromeres; required for kinetochore assembly and G2/M progression; may protect Cse4p from ubiquitylation; homolog of mammalian HJURP
YDL140C	4423	1230	904	2062	2321	2101	12460	2506	3704	1865	7932	2197	5529	1903	3910	1254	1364	2475	YDL140C	RPO21,B220,DNA-directed RNA polymerase II core subunit RPO21,RPB1,RPB220,SUA8	RNA polymerase II largest subunit B220; part of central core; phosphorylation of C-terminal heptapeptide repeat domain regulates association with transcription and splicing factors; similar to bacterial beta-prime
YDL141W	687	441	99	599	432	877	2033	696	435	498	943	641	595	581	456	441	130	718	YDL141W	BPL1,ACC2,biotin--[acetyl-CoA-carboxylase] ligase BPL1	Biotin:apoprotein ligase; covalently modifies proteins with the addition of biotin, required for acetyl-CoA carboxylase (Acc1p) holoenzyme formation; comparative analysis suggests that a mitochondrially targeted form may result from translation starting at a non-canonical codon upstream of the annotated start codon
YDL142C	154	448	40	715	129	987	662	1023	113	509	299	950	129	855	110	511	40	823	YDL142C	CRD1,CLS1,cardiolipin synthase	Cardiolipin synthase; produces cardiolipin, which is a phospholipid of the mitochondrial inner membrane that is required for normal mitochondrial membrane potential and function; required to maintain tubular mitochondrial morphology and functions in mitochondrial fusion; also required for normal vacuolar ion homeostasis
YDL143W	2697	1903	539	3115	1703	3864	8297	3300	1780	2377	3900	3304	2308	3109	1867	1862	663	3970	YDL143W	CCT4,ANC2,TCP4	Subunit of the cytosolic chaperonin Cct ring complex; related to Tcp1p, required for the assembly of actin and tubulins in vivo
YDL144C	408	582	123	901	287	1210	1681	1179	315	662	801	1200	431	1153	313	517	218	1063	YDL144C		Protein of unknown function; green fluorescent protein (GFP)-fusion protein localizes to the cytoplasm and nucleus; YDL144C is not an essential gene; protein abundance increases in response to DNA replication stress
YDL145C	4169	1658	725	2166	2362	2891	11801	2598	3642	2392	6985	2768	5182	2699	3958	1947	1181	3177	YDL145C	COP1,RET1,SEC33,SOO1	Alpha subunit of COPI vesicle coatomer complex; complex surrounds transport vesicles in the early secretory pathway
YDL146W	136	297	17	342	90	540	315	478	71	341	143	355	129	371	117	295	21	423	YDL146W	LDB17	Protein involved in the regulation of endocytosis; transiently recruited to actin cortical patches in a SLA1-dependent manner after late coat component assembly; GFP-fusion protein localizes to the periphery, cytoplasm, bud, and bud neck
YDL147W	2518	1489	537	2074	1496	2252	7961	2975	1827	1740	3895	2442	2079	1940	1968	1485	684	2690	YDL147W	RPN5,NAS5,proteasome regulatory particle lid subunit RPN5	Subunit of the CSN and 26S proteasome lid complexes; similar to mammalian p55 subunit and to another S. cerevisiae regulatory subunit, Rpn7p; Rpn5p is an essential protein; the COP9 signalosome is also known as the CSN
YDL148C	1056	508	239	894	644	832	3326	1130	739	764	1854	948	668	1056	693	710	373	1202	YDL148C	NOP14,UTP2	Nucleolar protein; forms a complex with Noc4p that mediates maturation and nuclear export of 40S ribosomal subunits; also present in the small subunit processome complex, which is required for processing of pre-18S rRNA
YDL149W	143	193	39	248	84	303	450	380	105	260	254	348	163	313	122	218	34	346	YDL149W	ATG9,APG9,AUT9,CVT6,CVT7,autophagy protein ATG9	Transmembrane protein involved in forming Cvt and autophagic vesicles; cycles between the phagophore assembly site (PAS) and other cytosolic punctate structures, not found in autophagosomes; may be involved in membrane delivery to the PAS
YDL150W	565	685	141	1491	357	1312	2184	1788	323	756	894	1528	373	1328	334	748	250	1672	YDL150W	RPC53,C53,RPC4	RNA polymerase III subunit C53
YDL151C	0	0	0	0	0	1	0	0	0	1	0	0	0	2	0	0	0	1	YDL151C	BUD30	Dubious open reading frame; unlikely to encode a functional protein, based on available experimental and comparative sequence data; not conserved in closely related Saccharomyces species; 96% of ORF overlaps the verified gene RPC53; diploid mutant displays a weak budding pattern phenotype in a systematic assay
YDL152W	0	0	0	1	0	0	0	1	0	0	0	0	0	1	0	0	0	0	YDL152W		Dubious open reading frame; unlikely to encode a functional protein, based on available experimental and comparative sequence data; partially overlaps the verified ORF SAS10/YDL153C, a component of the small ribosomal subunit processosome
YDL153C	1025	765	247	1638	625	1293	3864	1823	714	949	1826	1623	705	1502	701	830	440	1928	YDL153C	SAS10,UTP3	Subunit of U3-containing Small Subunit (SSU) processome complex; involved in production of 18S rRNA and assembly of small ribosomal subunit; disrupts silencing when overproduced; mutant has increased aneuploidy tolerance; essential gene
YDL154W	22	214	5	285	6	269	84	328	9	308	89	509	20	377	20	269	6	422	YDL154W	MSH5,MutS family protein MSH5	Protein of the MutS family; forms a dimer with Msh4p that facilitates crossovers between homologs during meiosis; msh5-Y823H mutation confers tolerance to DNA alkylating agents; homologs present in C. elegans and humans
YDL155W	302	796	81	1123	211	1492	829	1181	189	996	436	1339	302	1245	228	859	87	1326	YDL155W	CLB3,B-type cyclin CLB3	B-type cyclin involved in cell cycle progression; activates Cdc28p to promote the G2/M transition; may be involved in DNA replication and spindle assembly; accumulates during S phase and G2, then targeted for ubiquitin-mediated degradation; relative distribution to the nucleus increases upon DNA replication stress; CLB3 has a paralog, CLB4, that arose from the whole genome duplication
YDL156W	181	76	30	73	106	133	522	55	100	119	297	70	141	61	127	65	54	103	YDL156W	CMR1	DNA-binding protein with preference for UV-damaged DNA; protein sequence contains three WD domains (WD-40 repeat); green fluorescent protein (GFP)-fusion protein localizes to the cytoplasm and nucleus; potential regulatory target of Mbp1p, which binds to the promoter region; co-localizes with Hos2p in nuclear foci in response to DNA damage by MMS
YDL157C	552	400	103	670	351	634	1420	737	497	555	1135	983	685	823	594	528	201	1082	YDL157C		Putative protein of unknown function; the authentic, non-tagged protein is detected in highly purified mitochondria in high-throughput studies
YDL158C	11	197	2	455	9	274	57	805	1	213	13	708	2	410	4	182	0	759	YDL158C		Dubious open reading frame; unlikely to encode a functional protein, based on available experimental and comparative sequence data
YDL159C-B	0	0	0	0	0	0	0	0	0	0	0	0	0	0	0	0	0	0	YDL159C-B	YDL159C-A	Putative protein of unknown function; identified by gene-trapping, microarray-based expression analysis, and genome-wide homology searching
YDL159W	202	273	37	524	131	462	746	579	163	324	314	470	176	383	137	271	72	634	YDL159W	STE7,mitogen-activated protein kinase kinase STE7	Signal transducing MAP kinase kinase; involved in pheromone response where it phosphorylates Fus3p; involved in the pseudohyphal/invasive growth pathway where it phosphorylates of Kss1p; phosphorylated by Ste11p; degraded by ubiquitin pathway
YDL159W-A	0	0	0	0	0	0	0	0	0	0	0	0	0	0	0	1	0	0	YDL159W-A	YDL159W-B	Putative protein of unknown function; identified by sequence comparison with hemiascomycetous yeast species
YDL160C	3336	510	638	621	1770	969	9169	562	2554	800	5242	655	3106	645	2723	565	792	789	YDL160C	DHH1,DExD/H-box ATP-dependent RNA helicase DHH1	Cytoplasmic DExD/H-box helicase, stimulates mRNA decapping; coordinates distinct steps in mRNA function and decay, interacts with both the decapping and deadenylase complexes, role in translational repression, mRNA decay, and processing body dynamics; may have a role in mRNA export; C-terminus of Dhh1p interacts with Ngr1p and promotes POR1, but not EDC1 mRNA decay; forms cytoplasmic foci upon DN…
YDL160C-A	189	182	33	329	145	420	596	341	121	225	224	327	182	383	140	200	48	378	YDL160C-A	MHF2	Component of the heterotetrameric MHF histone-fold complex; in humans the MHF complex interacts with both DNA and Mph1p ortholog FANCM to stabilize and remodel blocked replication forks and repair damaged DNA; mhf2 srs2 double mutants are MMS hypersensitive; orthologous to human centromere constitutive-associated network (CCAN) subunit CENP-X, also known as MHF2
YDL161W	814	607	175	1204	579	1045	2958	1402	517	785	1321	1187	684	876	526	611	263	1402	YDL161W	ENT1	Epsin-like protein involved in endocytosis and actin patch assembly; functionally redundant with Ent2p; binds clathrin via a clathrin-binding domain motif at C-terminus; relocalizes from bud neck to cytoplasm upon DNA replication stress; ENT1 has a paralog, ENT2, that arose from the whole genome duplication
YDL162C	0	2	0	11	0	6	3	19	1	0	2	5	0	7	0	4	0	8	YDL162C		Dubious open reading frame; unlikely to encode a functional protein, based on available experimental and comparative sequence data; partially overlaps ENT1/YDL161W, a verified gene involved in endocytosis and actin cortical patch assembly
YDL163W	0	0	0	0	0	0	0	0	0	0	0	0	0	0	0	0	0	0	YDL163W		Dubious open reading frame; unlikely to encode a functional protein, based on available experimental and comparative sequence data; partially overlaps the verified gene CDC9/YDL164C encoding DNA ligase
YDL164C	484	465	106	663	262	778	1316	755	290	577	819	820	399	643	356	429	143	866	YDL164C	CDC9,DNA ligase (ATP) CDC9,MMS8	DNA ligase found in the nucleus and mitochondria; an essential enzyme that joins Okazaki fragments during DNA replication; also acts in ribonucleotide excision repair, base excision repair, and recombination,
YDL165W	369	535	79	956	257	1077	1213	1304	282	669	632	1279	449	1134	323	603	107	1111	YDL165W	CDC36,CCR4-NOT core subunit CDC36,DNA19,NOT2	Component of the CCR4-NOT core complex; this complex has multiple roles in regulating mRNA levels including regulation of transcription and destabilizing mRNAs through deadenylation; basal transcription factor
YDL166C	563	592	129	962	355	1186	1655	1190	344	687	917	1313	538	1171	408	531	164	1179	YDL166C	FAP7	Essential NTPase required for small ribosome subunit synthesis; mediates processing of the 20S pre-rRNA at site D in the cytoplasm but associates only transiently with 43S preribosomes via Rps14p, may be the endonuclease for site D; depletion leads to accumulation of pre-40S ribosomes in 80S-like ribosomes
YDL167C	342	619	86	1393	204	1357	1250	1648	318	795	714	1457	349	1258	280	714	109	1584	YDL167C	NRP1	Putative RNA binding protein of unknown function; localizes to stress granules induced by glucose deprivation; predicted to be involved in ribosome biogenesis
YDL168W	1307	554	307	955	741	1172	4544	1255	1026	702	2895	1372	1213	1045	1139	672	661	1563	YDL168W	SFA1,ADH5,bifunctional alcohol dehydrogenase/S-(hydroxymethyl)glutathione dehydrogenase	Bifunctional alcohol dehydrogenase and formaldehyde dehydrogenase; formaldehyde dehydrogenase activity is glutathione-dependent; functions in formaldehyde detoxification and formation of long chain and complex alcohols, regulated by Hog1p-Sko1p; protein abundance increases in response to DNA replication stress
YDL169C	42	50	3	107	20	89	214	190	34	93	80	155	52	128	31	71	12	166	YDL169C	UGX2	Protein of unknown function; transcript accumulates in response to any combination of stress conditions
YDL170W	121	425	34	662	90	824	511	713	84	371	293	704	127	637	98	417	54	805	YDL170W	UGA3	Transcriptional activator for GABA-dependent induction of GABA genes; binds to DNA elements found in the promoters of target genes and increases their expression in the presence of GABA (gamma-aminobutyrate); zinc finger transcription factor of the Zn(2)-Cys(6) binuclear cluster domain type; localized to the nucleus; examples of GABA genes include UGA1, UGA2, and UGA4
YDL171C	4558	1721	1198	2259	2706	3374	18376	3085	3802	1866	10865	3015	5137	3448	3478	1609	1732	2763	YDL171C	GLT1,glutamate synthase (NADH)	NAD(+)-dependent glutamate synthase (GOGAT); synthesizes glutamate from glutamine and alpha-ketoglutarate; with Gln1p, forms the secondary pathway for glutamate biosynthesis from ammonia; expression regulated by nitrogen source; assembles into filaments as cells approach stationary phase and under cytosolic acidification and starvation conditions
YDL172C	3	21	1	55	1	21	26	126	1	10	6	71	1	41	4	19	0	55	YDL172C		Dubious open reading frame; unlikely to encode a functional protein, based on available experimental and comparative sequence data
YDL173W	662	652	197	1145	372	1223	2305	1344	553	986	1430	1158	736	1001	554	622	413	1513	YDL173W	PAR32	Putative protein of unknown function; hyperphosphorylated upon rapamycin treatment in a Tap42p-dependent manner; green fluorescent protein (GFP)-fusion protein localizes to the cytoplasm; PAR32 is not an essential gene
YDL174C	548	962	459	2269	497	2282	6151	2870	470	1184	3700	3263	800	1871	543	976	670	3135	YDL174C	DLD1	D-lactate dehydrogenase; oxidizes D-lactate to pyruvate, transcription is heme-dependent, repressed by glucose, and derepressed in ethanol or lactate; located in the mitochondrial inner membrane
YDL175C	261	355	58	495	142	601	896	565	159	483	388	643	207	599	150	419	81	667	YDL175C	AIR2	RNA-binding subunit of the TRAMP nuclear RNA surveillance complex; involved in nuclear RNA processing and degradation; involved in TRAMP complex assembly as a bridge between Mtr4p and Trf4p; stimulates the poly(A) polymerase activity of Pap2p in vitro; has 5 zinc knuckle motifs; AIR2 has a paralog, AIR1, that arose from the whole genome duplication; Air2p and Air1p have nonredundant roles in regu…
YDL176W	153	539	55	775	83	942	506	1025	94	578	220	894	121	906	95	508	60	898	YDL176W		Protein of unknown function; predicted by computational methods to be involved in fructose-1,6-bisphosphatase (Fbp1p) degradation; interacts with components of the GID complex; YDL176W is not an essential gene
YDL177C	81	346	24	748	67	669	277	1006	50	369	149	821	82	654	69	291	15	767	YDL177C		Putative protein of unknown function; similar to the mouse IMPACT gene; YDL177C is not an essential gene
YDL178W	1169	1238	170	1458	678	2493	2865	1560	666	1258	1274	1603	896	1958	846	1225	173	1767	YDL178W	DLD2,AIP2	D-lactate dehydrogenase; located in the mitochondrial matrix
YDL179W	257	550	55	935	209	1282	803	936	205	800	441	1099	328	995	183	696	73	1090	YDL179W	PCL9	Cyclin; forms a functional kinase complex with Pho85p cyclin-dependent kinase (Cdk), expressed in late M/early G1 phase, activated by Swi5p; PCL9 has a paralog, PCL2, that arose from the whole genome duplication
YDL180W	179	546	37	1020	112	1110	590	1261	122	650	340	1178	199	907	129	523	50	1131	YDL180W		Putative protein of unknown function; green fluorescent protein (GFP)-fusion protein localizes to the vacuole
YDL181W	450	272	166	685	360	620	3928	1685	248	283	907	664	381	382	374	261	154	622	YDL181W	INH1	Protein that inhibits ATP hydrolysis by the F1F0-ATP synthase; inhibitory function is enhanced by stabilizing proteins Stf1p and Stf2p; has a calmodulin-binding motif and binds calmodulin in vitro; INH1 has a paralog, STF1, that arose from the whole genome duplication
YDL182W	1646	957	263	1469	926	2337	2438	1789	935	1048	1842	1739	1468	2060	953	967	496	2481	YDL182W	LYS20,homocitrate synthase LYS20	Homocitrate synthase isozyme; catalyzes the condensation of acetyl-CoA and alpha-ketoglutarate to form homocitrate, which is the first step in the lysine biosynthesis pathway; LYS20 has a paralog, LYS21, that arose from the whole genome duplication
YDL183C	64	156	11	340	49	254	226	435	43	164	127	431	75	309	67	176	16	471	YDL183C	MKR1	Protein that may form an active mitochondrial KHE system; mitochondrial inner-membrane protein; non-essential gene; KHE system stands for K+/H+ exchanger system
YDL184C	8549	7301	959	12318	6399	12905	18810	14652	5653	6164	11227	11914	5379	9954	5481	5474	1898	12794	YDL184C	RPL41A,L41A,L41e,L47A,RPL47A,YL41,ribosomal 60S subunit protein L41A	Ribosomal 60S subunit protein L41A; comprises only 25 amino acids; rpl41a rpl41b double null mutant is viable; homologous to mammalian ribosomal protein L41, no bacterial homolog; RPL41A has a paralog, RPL41B, that arose from the whole genome duplication
YDL185C-A	0	0	0	2	0	0	0	0	0	0	0	1	0	1	0	1	0	3	YDL185C-A		Dubious open reading frame; unlikely to encode a functional protein, based on available experimental and comparative sequence data; partially overlaps the verified gene YDL185W; identified by homology with hemiascomycetous yeast species
YDL185W	19683	4516	3871	5502	11651	9470	62067	7680	17400	5507	36393	8148	22485	9115	18662	4744	6375	7937	YDL185W	VMA1,CLS8,H(+)-transporting V1 sector ATPase subunit A,TFP1	Subunit A of the V1 peripheral membrane domain of V-ATPase; protein precursor undergoes self-catalyzed splicing to yield the extein Tfp1p and the intein Vde (PI-SceI), which is a site-specific endonuclease; the V1 peripheral membrane domain of the vacuolar H+-ATPase (V-ATPase) has eight subunits; involved in methionine restriction extension of chronological lifespan in an autophagy-dependent mann…
YDL186W	2	3	0	7	1	3	1	11	1	2	0	11	0	10	2	1	0	5	YDL186W		Putative protein of unknown function; YDL186W is not an essential gene
YDL187C	1	63	0	79	0	126	2	118	0	69	4	116	1	172	0	60	0	86	YDL187C		Dubious open reading frame; unlikely to encode a functional protein, based on available experimental and comparative sequence data
YDL188C	506	516	82	678	332	1102	1650	970	373	613	722	900	486	757	369	469	142	841	YDL188C	PPH22,PPH2,phosphoprotein phosphatase 2A catalytic subunit PPH22	Catalytic subunit of protein phosphatase 2A (PP2A); functionally redundant with Pph21p; methylated at C terminus; forms alternate complexes with several regulatory subunits; involved in signal transduction and regulation of mitosis; protein abundance increases in response to DNA replication stress; PPH22 has a paralog, PPH21, that arose from the whole genome duplication
YDL189W	433	626	95	1170	251	977	1015	1304	252	771	590	1001	369	862	249	571	116	1301	YDL189W	RBS1	Protein of unknown function; identified as a high copy suppressor of psk1 psk2 mutations that confer temperature-sensitivity for galactose utilization; proposed to bind single-stranded nucleic acids via its R3H domain
YDL190C	776	831	129	867	427	1417	2179	1139	648	1070	1310	1294	893	1332	681	942	198	1104	YDL190C	UFD2,ubiquitin-ubiquitin ligase UFD2	Ubiquitin chain assembly factor (E4); cooperates with a ubiquitin-activating enzyme (E1), a ubiquitin-conjugating enzyme (E2), and a ubiquitin protein ligase (E3) to conjugate ubiquitin to substrates; also functions as an E3
YDL191W	3394	1881	520	3088	1777	3707	7327	4006	2267	2194	3949	3699	2565	3159	2483	1885	746	3836	YDL191W	RPL35A,L29,L35A,SOS1,ribosomal 60S subunit protein L35A	Ribosomal 60S subunit protein L35A; homologous to mammalian ribosomal protein L35 and bacterial L29; RPL35A has a paralog, RPL35B, that arose from the whole genome duplication
YDL192W	5586	4004	953	6331	3608	7893	14580	8146	3927	4626	8424	7708	5778	6866	4430	3909	1286	8209	YDL192W	ARF1,Arf family GTPase ARF1	ADP-ribosylation factor; GTPase of the Ras superfamily involved in regulation of coated vesicle formation in intracellular trafficking within the Golgi; ARF1 has a paralog, ARF2, that arose from the whole genome duplication
YDL193W	571	432	97	700	333	754	1628	928	438	514	967	884	541	803	497	478	165	862	YDL193W	NUS1	Putative prenyltransferase; required for cell viability; proposed to be involved in protein trafficking because tet-repressible mutant shows accumulation of hypoglycosylated forms of CPY
YDL194W	71	143	7	178	33	248	192	220	50	176	74	203	64	180	55	139	16	197	YDL194W	SNF3	Plasma membrane low glucose sensor, regulates glucose transport; contains 12 predicted transmembrane segments and a long C-terminal tail required for induction of hexose transporters; also senses fructose and mannose; SNF3 has a paralog, RGT2, that arose from the whole genome duplication
YDL195W	5025	1359	1168	1852	2740	2143	15141	2667	3678	1676	7889	2244	4793	1888	3879	1249	1503	2307	YDL195W	SEC31,WEB1	Component of the Sec13p-Sec31p complex of the COPII vesicle coat; COPII coat is required for vesicle formation in ER to Golgi transport; mutant has increased aneuploidy tolerance
YDL196W	3	0	3	1	2	3	14	3	1	1	6	4	2	1	4	0	2	3	YDL196W		Dubious open reading frame; unlikely to encode a functional protein, based on available experimental and comparative sequence data; open reading frame is located in promoter region of essential gene SEC31
YDL197C	80	413	25	687	56	590	206	808	37	530	98	705	66	455	68	375	34	751	YDL197C	ASF2	Anti-silencing protein; causes derepression of silent loci when overexpressed
YDL198C	510	550	138	795	256	1134	1299	949	427	627	1235	1068	607	885	513	468	211	1007	YDL198C	GGC1,SHM1,YHM1	Mitochondrial GTP/GDP transporter; essential for mitochondrial genome maintenance; has a role in mitochondrial iron transport; member of the mitochondrial carrier family
YDL199C	63	155	22	244	45	268	349	273	63	218	188	255	106	214	73	152	17	290	YDL199C		Putative transporter; member of the sugar porter family
YDL200C	125	247	23	532	93	437	465	724	114	351	271	708	174	530	144	293	53	703	YDL200C	MGT1,MGMT	DNA repair methyltransferase (6-O-methylguanine-DNA methylase); involved in protection against DNA alkylation damage
YDL201W	795	573	222	1107	496	1202	2620	1643	467	609	1237	1342	462	1187	465	577	268	1336	YDL201W	TRM8	Noncatalytic subunit of a tRNA methyltransferase complex; Trm8p and Trm82p comprise an enzyme that catalyzes a methyl-transfer from S-adenosyl-l-methionine to the N(7) atom of guanine at position 46 in tRNA; Trm8 lacks catalytic activity if not bound to Trm82p
YDL202W	463	542	113	675	321	876	1636	871	332	629	776	841	472	884	379	529	108	803	YDL202W	MRPL11,YmL11,mitochondrial 54S ribosomal protein YmL11	Mitochondrial ribosomal protein of the large subunit; localizes to vacuole in response to H2O2
YDL203C	221	340	68	499	163	673	882	476	172	425	413	588	213	532	141	329	82	612	YDL203C	ACK1	Protein that functions in the cell wall integrity pathway; functions upstream of Pkc1p; GFP-fusion protein expression is induced in response to the DNA-damaging agent MMS; non-tagged Ack1p is detected in purified mitochondria
YDL204W	87	174	96	504	68	436	3058	768	80	258	420	363	256	277	106	213	85	509	YDL204W	RTN2	Reticulon protein; stabilizes membrane curvature; involved in nuclear pore assembly and maintenance of tubular ER morphology; interacts with exocyst subunit Sec6p, Yip3p, and Sbh1p; much less abundant than Rtn1p; rtn1 rtn2 yop1 triple mutant lacks tubular ER; member of RTNLA (reticulon-like A) subfamily; protein increases in abundance and relocalizes to plasma membrane upon DNA replication stress…
YDL205C	655	368	99	545	407	798	1928	804	431	404	901	613	560	608	535	367	184	627	YDL205C	HEM3,OLE2,hydroxymethylbilane synthase	Porphobilinogen deaminase; catalyzes the conversion of 4-porphobilinogen to hydroxymethylbilane, the third step in heme biosynthesis; localizes to the cytoplasm and nucleus; expression is regulated by Hap2p-Hap3p, but not by levels of heme
YDL206W	63	301	14	471	40	530	243	798	42	397	101	653	65	444	35	303	11	635	YDL206W		Putative protein of unknown function; YDL206W is not an essential protein
YDL207W	287	633	77	991	184	993	1024	1339	196	663	372	1174	238	995	200	593	81	1146	YDL207W	GLE1,BRR3,NLE2,RSS1,nucleoporin GLE1	Cytoplasmic nucleoporin required for polyadenylated mRNA export; contains a nuclear export signal; when bound to inositol hexakisphosphate (IP6), functions as an activator for the Dbp5p ATPase activity at the nuclear pore complex during mRNA export; mediates translation initiation; required for efficient translation termination
YDL208W	1528	1687	290	3282	952	3170	4551	3934	1014	1813	2358	3479	1342	3123	1073	1577	423	3724	YDL208W	NHP2,snoRNA-binding protein NHP2	Protein related to mammalian high mobility group (HMG) proteins; nuclear protein; essential for function of H/ACA-type snoRNPs, which are involved in 18S rRNA processing
YDL209C	198	420	45	652	113	690	634	824	114	422	338	686	172	589	123	373	54	725	YDL209C	CWC2,NTC40	Member of the NineTeen Complex (NTC); this complex contains Prp19p and stabilizes U6 snRNA in catalytic forms of the spliceosome containing U2, U5, and U6 snRNAs; binds directly to U6 snRNA; similar to S. pombe Cwf2
YDL210W	23	75	3	116	18	166	65	145	13	92	23	155	14	128	14	70	6	121	YDL210W	UGA4	GABA (gamma-aminobutyrate) permease; serves as a GABA transport protein involved in the utilization of GABA as a nitrogen source; catalyzes the transport of putrescine and delta-aminolevulinic acid (ALA); localized to the vacuolar membrane
YDL211C	82	160	8	261	37	273	154	289	44	166	76	235	68	139	40	116	9	224	YDL211C		Protein of unknown function; green fluorescent protein (GFP)-fusion protein localizes to the vacuole; YDL211C has a paralog, TDA7, that arose from the whole genome duplication
YDL212W	1179	1191	268	1933	804	2607	4077	2205	1012	1447	1993	2294	1153	2067	972	1246	357	2469	YDL212W	SHR3,APF1	Endoplasmic reticulum packaging chaperone; required for incorporation of amino acid permeases into COPII coated vesicles for transport to the cell surface
YDL213C	708	632	144	1341	383	1085	2119	1567	475	691	1180	1296	496	997	464	575	235	1595	YDL213C	NOP6	rRNA-binding protein required for 40S ribosomal subunit biogenesis; contains an RNA recognition motif (RRM); hydrophilin essential to overcome the stress of the desiccation-rehydration process; NOP6 may be a fungal-specific gene as no homologs have been yet identified in higher eukaryotes
YDL214C	5	28	2	45	0	37	22	57	6	33	19	59	8	40	12	31	4	61	YDL214C	PRR2,serine/threonine protein kinase PRR2	Serine/threonine protein kinase; inhibits pheromone induced signalling downstream of MAPK, possibly at the level of the Ste12p transcription factor; mutant has increased aneuploidy tolerance; PRR2 has a paralog, NPR1, that arose from the whole genome duplication
YDL215C	598	1091	83	1170	324	2103	1666	1488	401	1309	795	1647	672	1752	461	1129	115	1523	YDL215C	GDH2,GDH-B,GDHB,glutamate dehydrogenase (NAD(+))	NAD(+)-dependent glutamate dehydrogenase; degrades glutamate to ammonia and alpha-ketoglutarate; expression sensitive to nitrogen catabolite repression and intracellular ammonia levels; genetically interacts with GDH3 by suppressing stress-induced apoptosis
YDL216C	119	231	21	343	75	466	360	492	75	320	160	399	136	386	96	276	22	360	YDL216C	RRI1,CSN5,JAB1	Catalytic subunit of the COP9 signalosome (CSN) complex; acts as an isopeptidase in cleaving the ubiquitin-like protein Nedd8 from SCF ubiquitin ligases; metalloendopeptidase involved in the adaptation to pheromone signaling
YDL217C	309	320	66	493	272	703	1019	633	264	341	579	605	426	681	324	340	100	602	YDL217C	TIM22	Essential core component of the mitochondrial TIM22 complex; involved in insertion of polytopic proteins into the inner membrane; forms the channel through which proteins are imported
YDL218W	0	28	1	74	2	57	8	74	2	63	4	133	3	110	1	51	0	124	YDL218W		Putative protein of unknown function; YDL218W transcription is regulated by Azf1p and induced by starvation and aerobic conditions; expression also induced in cells treated with the mycotoxin patulin
YDL219W	574	379	98	600	334	687	1455	700	321	391	619	697	361	553	399	388	98	756	YDL219W	DTD1	D-Tyr-tRNA(Tyr) deacylase; functions in protein translation, may affect nonsense suppression via alteration of the protein synthesis machinery; ubiquitous among eukaryotes
YDL220C	125	161	29	261	74	291	370	253	74	206	205	283	101	269	70	183	28	302	YDL220C	CDC13,EST4,telomere-binding protein CDC13	Single stranded DNA-binding protein found at TG1-3 telomere G-tails; key roles in regulation of telomerase, telomere end protection, conventional telomere replication; regulates telomere replication through recruitment of specific sub-complexes, essential function is telomere capping; forms homodimer via N-terminus; disruption of dimerization leads to short telomeres; autophagy and proteasome are…
YDL221W	0	11	0	8	0	13	3	12	0	7	0	6	0	12	1	8	1	18	YDL221W		Dubious open reading frame; unlikely to encode a functional protein, based on available experimental and comparative sequence data; partially overlaps the 3' end of essential gene CDC13
YDL222C	51	114	113	581	33	281	2989	604	43	174	1190	693	114	146	65	146	227	1008	YDL222C	FMP45	Integral membrane protein localized to mitochondria; required for sporulation and maintaining sphingolipid content; similar to SUR7; FMP45 has a paralog, YNL194C, that arose from the whole genome duplication
YDL223C	94	211	194	329	79	351	4460	415	71	278	1087	293	196	262	133	188	250	383	YDL223C	HBT1	Shmoo tip protein, substrate of Hub1p ubiquitin-like protein; mutants are defective for mating projection formation, thereby implicating Hbt1p in polarized cell morphogenesis; HBT1 has a paralog, YNL195C, that arose from the whole genome duplication
YDL224C	614	517	175	804	430	1087	2012	1020	426	591	847	858	593	752	472	503	136	920	YDL224C	WHI4	Putative RNA binding protein; regulates the cell size requirement for passage through Start and commitment to cell division; WHI4 has a paralog, WHI3, that arose from the whole genome duplication
YDL225W	849	546	124	896	483	929	2376	1167	617	721	1284	1040	873	793	688	694	198	1081	YDL225W	SHS1,SEP7,septin SHS1	Component of the septin ring that is required for cytokinesis; septins are GTP-binding proteins that assemble into rod-like hetero-oligomers that can associate with other rods to form filaments; septin rings at the mother-bud neck act as scaffolds for recruiting cell division factors and as barriers to prevent diffusion of specific proteins; undergoes sumoylation and phosphorylation during mitosi…
YDL226C	1735	1186	374	1167	1073	2264	5551	1374	1224	1410	2709	1590	1535	1832	1357	1165	516	1586	YDL226C	GCS1	ADP-ribosylation factor GTPase activating protein (ARF GAP); involved in ER-Golgi transport; required for prospore membrane formation; regulates phospholipase Spo14p; shares functional similarity with Glo3p; GCS1 has a paralog, SPS18, that arose from the whole genome duplication
YDL227C	830	1116	153	1754	355	1722	2519	2248	528	1163	1236	2027	906	2049	742	1208	227	2058	YDL227C	HO	Site-specific endonuclease; required for gene conversion at the MAT locus (homothallic switching) through the generation of a ds DNA break; expression restricted to mother cells in late G1 as controlled by Swi4p-Swi6p, Swi5p, and Ash1p
YDL228C	0	0	0	0	0	0	0	1	0	0	0	0	0	0	0	0	1	0	YDL228C		Dubious open reading frame; unlikely to encode a functional protein, based on available experimental and comparative sequence data; almost completely overlaps the verified gene SSB1
YDL229W	20548	8092	3675	13609	11343	17205	44071	16613	12261	8747	22915	15286	16630	15477	12664	6656	4849	15770	YDL229W	SSB1,Hsp70 family ATPase SSB1,YG101	Cytoplasmic ATPase that is a ribosome-associated molecular chaperone; functions with J-protein partner Zuo1p; may be involved in folding of newly-made polypeptide chains; member of the HSP70 family; interacts with phosphatase subunit Reg1p; SSB1 has a paralog, SSB2, that arose from the whole genome duplication
YDL230W	231	446	55	551	140	818	674	663	138	577	399	703	246	659	204	442	73	721	YDL230W	PTP1,tyrosine protein phosphatase PTP1	Phosphotyrosine-specific protein phosphatase; dephosphorylates a broad range of substrates in vivo, including Fpr3p; localized to the cytoplasm and the mitochondria; proposed to be a negative regulator of filamentation
YDL231C	68	871	19	1246	42	1660	201	1820	21	932	63	1305	36	1334	25	747	8	1275	YDL231C	BRE4	Zinc finger protein containing five transmembrane domains; null mutant exhibits strongly fragmented vacuoles and sensitivity to brefeldin A, a drug which is known to affect intracellular transport
YDL232W	453	332	78	407	305	596	969	374	279	409	638	413	562	457	354	304	83	451	YDL232W	OST4	Subunit of the oligosaccharyltransferase complex of the ER lumen; complex catalyzes protein asparagine-linked glycosylation; type I membrane protein required for incorporation of Ost3p or Ost6p into the OST complex
YDL233W	189	259	45	501	142	536	759	645	125	333	324	569	177	524	135	330	45	617	YDL233W	MFG1	Regulator of filamentous growth; interacts with FLO11 promoter and regulates FLO11 expression; binds to transcription factors Flo8p and Mss11p; green fluorescent protein (GFP)-fusion protein localizes to the nucleus; YDL233W is not an essential gene
YDL234C	289	439	112	1081	184	766	1952	1298	199	514	1170	1321	288	710	221	452	198	1460	YDL234C	GYP7	GTPase-activating protein for yeast Rab family members; members include Ypt7p (most effective), Ypt1p, Ypt31p, and Ypt32p (in vitro); involved in vesicle mediated protein trafficking
YDL235C	536	408	79	675	360	879	1522	790	414	541	667	711	449	635	356	529	106	904	YDL235C	YPD1	Osmotic stress-responsive phosphorelay intermediate sensor protein; phosphorylated by the plasma membrane sensor Sln1p in response to osmotic stress and then in turn phosphorylates the response regulators Ssk1p in the cytosol and Skn7p in the nucleus
YDL236W	1297	1168	265	1669	833	2600	4346	2357	903	1408	1968	2099	1269	2292	905	1288	318	2038	YDL236W	PHO13	Alkaline phosphatase specific for p-nitrophenyl phosphate; also has protein phosphatase activity
YDL237W	729	697	142	1013	450	1509	2359	1175	554	831	1177	1182	714	1227	668	777	167	1192	YDL237W	AIM6,LRC1	Putative protein of unknown function; required for respiratory growth; YDL237W is not an essential gene
YDL238C	61	128	9	187	28	270	234	216	52	172	145	235	74	203	62	165	26	259	YDL238C	GUD1,guanine deaminase	Guanine deaminase; a catabolic enzyme of the guanine salvage pathway producing xanthine and ammonia from guanine; activity is low in exponentially-growing cultures but expression is increased in post-diauxic and stationary-phase cultures
YDL239C	2	248	1	301	1	287	14	542	2	281	3	409	3	345	3	228	1	368	YDL239C	ADY3	Protein required for spore wall formation; thought to mediate assembly of a Don1p-containing structure at the leading edge of the prospore membrane via interaction with spindle pole body components; potentially phosphorylated by Cdc28p; ADY3 has a paralog, CNM67, that arose from the whole genome duplication
YDL240C-A	0	0	0	0	0	0	0	1	0	1	0	0	0	0	0	0	0	0	YDL240C-A		Dubious open reading frame; unlikely to encode a functional protein, based on available experimental and comparative sequence data; identified by sequence comparison with hemiascomycetous yeast species
YDL240W	328	321	60	401	164	559	864	430	174	454	400	476	257	299	206	283	64	476	YDL240W	LRG1	GTPase-activating protein (GAP); contains Rho1p-specific GAP activity, interacting with activated forms of Rho1p; functions along with Sac7p as a negative regulator of the Pkc1p-mediated cell wall integrity signaling pathway; negative regulator of cell wall 1,3-beta-glucan biosynthesis; required for efficient cell fusion; contains a RhoGAP domain and three Lin-11-Isl1-Mec-3 (LIM) domains
YDL241W	263	204	22	117	140	361	166	105	110	151	96	116	170	222	125	152	15	133	YDL241W		Putative protein of unknown function; YDL241W is not an essential gene
YDL242W	0	2	0	2	0	7	6	6	2	2	7	4	5	4	1	2	1	6	YDL242W		Dubious open reading frame; unlikely to encode a functional protein, based on available experimental and comparative sequence data
YDL243C	4	147	1	172	1	285	7	208	3	141	9	235	1	317	2	119	0	228	YDL243C	AAD4	Putative aryl-alcohol dehydrogenase; involved in oxidative stress response; similar to P. chrysosporium aryl-alcohol dehydrogenase; expression induced in cells treated with the mycotoxin patulin; members of the AAD gene family comprise three pairs (AAD3 + AAD15, AAD6/AAD16 + AAD4, AAD10 + AAD14) whose two genes are more related to one another than to other members of the family
YDL244W	11	4	0	13	1	15	0	18	0	10	2	18	1	18	1	11	3	35	YDL244W	THI13	Protein involved in synthesis of the thiamine precursor HMP; member of a subtelomeric gene family including THI5, THI11, THI12, and THI13; hydroxymethylpyrimidine is also known as HMP
YDL245C	0	0	1	1	0	0	0	1	0	0	0	1	0	0	0	0	1	0	YDL245C	HXT15,hexose transporter HXT15	Protein of unknown function with similarity to hexose transporters; expression is induced by low levels of glucose and repressed by high levels of glucose
YDL246C	0	0	0	0	0	0	0	0	0	0	0	0	0	0	0	0	2	0	YDL246C	SOR2,L-iditol 2-dehydrogenase SOR2	Protein of unknown function; protein sequence is 99% identical to the Sor1p sorbitol dehydrogenase; computational analysis of large-scale protein-protein interaction data also suggests a role in fructose or mannose metabolism
YDL247W	0	3	0	2	0	0	0	9	0	0	0	2	0	3	0	0	0	5	YDL247W	MPH2	Alpha-glucoside permease; transports maltose, maltotriose, alpha-methylglucoside, and turanose; identical to Mph3p; encoded in a subtelomeric position in a region likely to have undergone duplication
YDL247W-A	0	0	0	0	0	0	0	0	0	0	0	0	0	0	0	0	0	0	YDL247W-A		Dubious open reading frame; unlikely to encode a functional protein, based on available experimental and comparative sequence data; identified by sequence comparison with hemiascomycetous yeast species
YDL248W	7	24	6	34	10	67	77	26	16	47	36	46	22	24	13	33	3	55	YDL248W	COS7	Protein of unknown function; member of the DUP380 subfamily of conserved, often subtelomerically-encoded proteins; the authentic, non-tagged protein is detected in highly purified mitochondria in high-throughput studies
YDR001C	1083	1490	281	2048	782	3141	5309	3765	891	1779	2251	3057	1454	2511	1152	1463	379	2986	YDR001C	NTH1,alpha,alpha-trehalase NTH1	Neutral trehalase, degrades trehalose; required for thermotolerance and may mediate resistance to other cellular stresses; may be phosphorylated by Cdc28p; inhibited by Dcs1p; NTH1 has a paralog, NTH2, that arose from the whole genome duplication
YDR002W	6623	2629	1269	3551	4165	5001	18934	4583	3782	3124	8029	4983	5034	5106	4624	2706	1922	4988	YDR002W	YRB1,CST20,HTN1,SFO1,STP52	Ran GTPase binding protein; involved in nuclear protein import and RNA export, ubiquitin-mediated protein degradation during the cell cycle; shuttles between the nucleus and cytoplasm; is essential; homolog of human RanBP1
YDR003W	333	502	51	741	281	1038	1319	982	197	567	399	919	294	771	226	488	67	860	YDR003W	RCR2,SSH5	Vacuolar protein; presumably functions within the endosomal-vacuolar trafficking pathway, affecting events that determine whether plasma membrane proteins are degraded or routed to the plasma membrane; RCR2 has a paralog, RCR1, that arose from the whole genome duplication
YDR003W-A	1	170	0	310	1	286	10	535	0	125	9	371	1	243	0	124	1	334	YDR003W-A		Putative protein of unknown function; identified by expression profiling and mass spectrometry
YDR004W	103	511	18	706	62	939	324	748	76	590	120	798	82	631	70	527	22	801	YDR004W	RAD57,putative DNA-dependent ATPase RAD57	Protein that stimulates strand exchange; stimulates strand exchange by stabilizing the binding of Rad51p to single-stranded DNA; involved in the recombinational repair of double-strand breaks in DNA during vegetative growth and meiosis; forms heterodimer with Rad55p
YDR005C	342	771	47	761	209	1493	715	1022	225	879	363	947	261	1125	259	711	53	856	YDR005C	MAF1,RNA polymerase III-inhibiting protein MAF1	Highly conserved negative regulator of RNA polymerase III; involved in tRNA processing and stability; inhibits tRNA degradation via rapid tRNA decay (RTD) pathway; binds N-terminal domain of Rpc160p subunit of Pol III to prevent closed-complex formation; localization and activity are regulated by phosphorylation, mediated by TORC1, protein kinase A, and Sch9p; localizes to cytoplasm during vegeta…
YDR006C	323	634	98	1215	205	1048	1326	1477	248	725	615	1240	310	966	244	592	105	1313	YDR006C	SOK1	Protein of unknown function; overexpression suppresses the growth defect of mutants lacking protein kinase A activity; involved in cAMP-mediated signaling; localized to the nucleus; similar to the mouse testis-specific protein PBS13
YDR007W	275	669	67	994	213	1262	987	1479	233	753	638	1383	357	1219	298	651	133	1311	YDR007W	TRP1,phosphoribosylanthranilate isomerase TRP1	Phosphoribosylanthranilate isomerase; catalyzes the third step in tryptophan biosynthesis; in 2004, the sequence of TRP1 from strain S228C was updated by changing the previously annotated internal STOP (TAA) to serine (TCA)
YDR008C	8	11	4	20	10	41	30	22	8	22	22	15	9	11	4	19	1	24	YDR008C		Dubious open reading frame; unlikely to encode a functional protein, based on available experimental and comparative sequence data; partially overlaps TRP1/YDR007W on opposite strand
YDR009W	18	65	6	93	18	135	83	115	28	79	56	99	30	117	17	87	10	108	YDR009W	GAL3,transcriptional regulator GAL3	Transcriptional regulator; involved in activation of the GAL genes in response to galactose; forms a complex with Gal80p to relieve Gal80p inhibition of Gal4p; binds galactose and ATP but does not have galactokinase activity; GAL3 has a paralog, GAL1, that arose from the whole genome duplication
YDR010C	0	6	0	15	0	15	0	25	0	1	0	14	1	12	0	3	0	11	YDR010C		Dubious open reading frame; unlikely to encode a functional protein, based on available experimental and comparative sequence data
YDR011W	1698	1241	262	1315	942	2080	4353	1536	1327	1873	2688	1787	2224	2153	1323	1395	407	1797	YDR011W	SNQ2,ATP-binding cassette transporter SNQ2	Plasma membrane ATP-binding cassette (ABC) transporter; multidrug transporter involved in multidrug resistance and resistance to singlet oxygen species
YDR012W	3060	2990	800	5274	1790	6065	6687	7580	1956	3096	3893	5649	2958	5412	1915	2411	1026	5493	YDR012W	RPL4B,L2B,L4,L4B,YL2,ribosomal 60S subunit protein L4B,rp2	Ribosomal 60S subunit protein L4B; homologous to mammalian ribosomal protein L4 and bacterial L4; RPL4B has a paralog, RPL4A, that arose from the whole genome duplication
YDR013W	237	461	37	684	191	978	593	957	117	472	264	811	172	786	141	447	40	794	YDR013W	PSF1,CDC101	Subunit of the GINS complex (Sld5p, Psf1p, Psf2p, Psf3p); complex is localized to DNA replication origins and implicated in assembly of the DNA replication machinery
YDR014W	118	138	23	171	68	225	352	149	71	182	148	220	78	185	64	141	23	209	YDR014W	RAD61,WPL1	Subunit of a complex that inhibits sister chromatid cohesion; also negatively regulates chromosome condensation; inhibited by Eco1p-acetylated cohesin subunits Smc3p and Mcd1p; binds Smc3p ATPase head of cohesin; related to the human Wapl protein that controls the association of cohesin with chromatin
YDR014W-A	9	14	2	25	5	13	34	32	9	13	27	37	11	27	7	12	7	60	YDR014W-A	HED1	Meiosis-specific protein; down-regulates Rad51p-mediated mitotic recombination when the meiotic recombination machinery is impaired; prevents the recruitment of Rad54p to site-specific DNA double-strand breaks in vivo; early meiotic gene, transcribed specifically during meiotic prophase
YDR015C	0	1	0	2	0	2	1	3	0	1	0	0	1	1	0	1	0	3	YDR015C		Dubious open reading frame; unlikely to encode a functional protein, based on available experimental and comparative sequence data; overlaps the verified gene HED1/YDR014W-A
YDR016C	198	605	33	1005	141	1233	527	1574	135	579	346	1100	233	999	153	507	42	983	YDR016C	DAD1	Essential subunit of the Dam1 complex (aka DASH complex); complex couples kinetochores to the force produced by MT depolymerization thereby aiding in chromosome segregation; is transferred to the kinetochore prior to mitosis
YDR017C	477	876	128	1142	298	1374	1703	1273	384	1112	758	1262	460	1241	391	882	161	1407	YDR017C	KCS1,inositol polyphosphate kinase KCS1	Inositol hexakisphosphate and inositol heptakisphosphate kinase; generation of high energy inositol pyrophosphates by Kcs1p is required for many processes such as vacuolar biogenesis, stress response, and telomere maintenance; inositol hexakisphosphate is also known as IP6; inositol heptakisphosphate is also known as IP7
YDR018C	4	36	3	76	7	66	79	119	4	30	38	101	12	62	3	39	6	128	YDR018C	putative acyltransferase	Probable membrane protein with three predicted transmembrane domains; similar to C. elegans F55A11.5 and maize 1-acyl-glycerol-3-phosphate acyltransferase; YDR018C has a paralog, CST26, that arose from the whole genome duplication
YDR019C	5011	6172	143	2094	3939	16679	3229	2030	1271	4661	1398	3148	3764	11298	2975	5992	223	2365	YDR019C	GCV1,GSD1,glycine decarboxylase subunit T	T subunit of the mitochondrial glycine decarboxylase complex; glycine decarboxylase is required for the catabolism of glycine to 5,10-methylene-THF; expression is regulated by levels of levels of 5,10-methylene-THF in the cytoplasm
YDR020C	160	193	29	343	105	476	609	350	111	230	245	402	118	352	94	233	34	460	YDR020C	DAS2,RRT3,putative uridine kinase DAS2	Putative protein of unknown function; non-essential gene identified in a screen for mutants with increased levels of rDNA transcription; weak similarity with uridine kinases and with phosphoribokinases
YDR021W	124	240	30	709	69	557	441	730	87	285	253	730	119	675	90	340	39	762	YDR021W	FAL1,ATP-dependent RNA helicase FAL1	Nucleolar protein required for maturation of 18S rRNA; member of the eIF4A subfamily of DEAD-box ATP-dependent RNA helicases
YDR022C	109	269	21	430	83	465	286	583	76	298	170	473	170	518	114	296	29	499	YDR022C	ATG31,CIS1	Autophagy-specific protein required for autophagosome formation; may form a complex with Atg17p and Atg29p that localizes other proteins to the pre-autophagosomal structure; high-copy suppressor of CIK1 deletion
YDR023W	9053	2703	1458	4384	4430	5037	19944	4336	6043	3250	10894	4527	6604	4273	6602	2971	1799	5322	YDR023W	SES1,SerRS,serine--tRNA ligase SES1	Cytosolic seryl-tRNA synthetase; class II aminoacyl-tRNA synthetase that aminoacylates tRNA(Ser), displays tRNA-dependent amino acid recognition which enhances discrimination of the serine substrate, interacts with peroxin Pex21p
YDR024W	12	258	5	670	8	334	36	1223	9	153	23	765	10	413	14	196	0	705	YDR024W	FYV1	Dubious open reading frame; unlikely to encode a functional protein, based on available experimental and comparative sequence data; not conserved in closely related Saccharomyces species; mutation decreases survival upon exposure to K1 killer toxin
YDR025W	10383	6287	1890	12133	5581	14147	24026	15351	5581	6903	11958	12186	8120	11233	6049	5368	2054	13303	YDR025W	RPS11A,S11A,S17,S18A,YS12,ribosomal 40S subunit protein S11A,rp41A	Protein component of the small (40S) ribosomal subunit; homologous to mammalian ribosomal protein S11 and bacterial S17; N-terminally propionylated in vivo; RPS11A has a paralog, RPS11B, that arose from the whole genome duplication
YDR026C	184	581	38	1030	111	913	519	1139	112	678	319	960	186	910	154	583	43	1157	YDR026C	NSI1	RNA polymerase I termination factor; binds to rDNA terminator element, required for efficient Pol I termination; required for rDNA silencing at NTS1; facilities association of Sir2p with NTS1, contributes to rDNA stability and cell longevity; interacts physically with Fob1p and RENT subunits, Sir2p and Net1p; may interact with ribosomes, based on co-purification experiments; Myb-like DNA-binding …
YDR027C	334	689	65	905	224	1022	982	1257	225	790	506	1127	328	1054	258	667	68	1080	YDR027C	VPS54,CGP1,LUV1,TCS3	Component of the GARP (Golgi-associated retrograde protein) complex; GARP is required for the recycling of proteins from endosomes to the late Golgi, and for mitosis after DNA damage induced checkpoint arrest; potentially phosphorylated by Cdc28p; members of the GARP complex are Vps51p-Vps52p-Vps53p-Vps54p
YDR028C	1401	872	270	1371	845	1410	3542	1526	937	1171	1888	1385	1339	1228	1061	845	378	1753	YDR028C	REG1,HEX2,PZF240,SPP43,SRN1,protein phosphatase regulator REG1	Regulatory subunit of type 1 protein phosphatase Glc7p; involved in negative regulation of glucose-repressible genes; involved in regulation of the nucleocytoplasmic shuttling of Hxk2p; REG1 has a paralog, REG2, that arose from the whole genome duplication
YDR029W	0	1	0	0	0	2	0	1	0	1	0	1	0	0	0	2	0	2	YDR029W		Dubious open reading frame; unlikely to encode a functional protein, based on available experimental and comparative sequence data
YDR030C	63	136	13	311	30	193	316	510	43	161	123	399	44	330	43	172	26	372	YDR030C	RAD28	Protein involved in DNA repair; related to the human CSA protein that is involved in transcription-coupled repair nucleotide excision repair
YDR031W	220	247	47	339	176	452	1125	581	174	275	480	474	228	445	228	300	79	399	YDR031W	MIX14,MIC14	Mitochondrial intermembrane space protein of unknown function; required for normal oxygen consumption; contains twin cysteine-x9-cysteine motifs; protein abundance increases in response to DNA replication stress
YDR032C	2682	1848	689	2287	1923	4440	12071	4140	2142	2401	5296	3234	3768	3815	2645	1936	1164	3099	YDR032C	PST2	Protein with similarity to a family of flavodoxin-like proteins; induced by oxidative stress in a Yap1p dependent manner; the authentic, non-tagged protein is detected in highly purified mitochondria in high-throughput studies; protein abundance increases in response to DNA replication stress; PST2 has a paralog, RFS1, that arose from the whole genome duplication
YDR033W	10825	4444	1868	5618	7465	12361	35072	4797	9745	8965	17565	6971	13212	7359	9439	6482	2221	7981	YDR033W	MRH1	Protein that localizes primarily to the plasma membrane; also found at the nuclear envelope; long-lived protein that is asymmetrically retained in the plasma membrane of mother cells; the authentic, non-tagged protein is detected in mitochondria in a phosphorylated state; null mutation confers sensitivity to acetic acid
YDR034C	316	703	77	1281	178	1442	903	1701	206	864	483	1495	242	1298	225	889	65	1526	YDR034C	LYS14	Transcriptional activator involved in regulating lysine biosynthesis; involved in the regulation of genes of the lysine biosynthesis pathway; requires 2-aminoadipate semialdehyde as co-inducer
YDR034C-A	0	14	0	40	0	27	0	62	0	14	2	38	3	19	0	12	0	32	YDR034C-A		Putative protein of unknown function; contained within the solo Ty1 LTR element YDRWdelta7
YDR034C-C	0	0	0	0	0	0	0	0	0	0	0	0	0	0	0	0	0	0	YDR034C-C	gag protein	Retrotransposon TYA Gag gene co-transcribed with TYB Pol; translated as TYA or TYA-TYB polyprotein; Gag is a nucleocapsid protein that is the structural constituent of virus-like particles (VLPs); similar to retroviral Gag
YDR034C-D	1	8	0	10	0	11	7	18	4	4	3	16	1	12	1	12	0	12	YDR034C-D	gag-pol fusion protein	Retrotransposon TYA Gag and TYB Pol genes; transcribed/translated as one unit; polyprotein is processed to make a nucleocapsid-like protein (Gag), reverse transcriptase (RT), protease (PR), and integrase (IN); similar to retroviral genes
YDR034W-B	19	14	23	207	10	29	528	332	10	24	234	341	17	21	13	21	37	477	YDR034W-B		Predicted tail-anchored plasma membrane protein; contains conserved CYSTM module; related proteins in other organisms may be involved in response to stress; green fluorescent protein (GFP)-fusion protein localizes to the cell periphery; YDR034W-B has a paralog, YBR056W-A, that arose from the whole genome duplication
YDR035W	1851	1042	425	1621	1074	1887	6885	1929	1102	1095	3311	1966	1461	1664	1165	970	579	2204	YDR035W	ARO3,3-deoxy-7-phosphoheptulonate synthase ARO3	3-deoxy-D-arabino-heptulosonate-7-phosphate (DAHP) synthase; catalyzes the first step in aromatic amino acid biosynthesis and is feedback-inhibited by phenylalanine or high concentration of tyrosine or tryptophan
YDR036C	502	374	91	542	229	604	1318	813	403	453	657	767	638	728	371	391	113	767	YDR036C	EHD3,MRP5	3-hydroxyisobutyryl-CoA hydrolase; member of a family of enoyl-CoA hydratase/isomerases; non-tagged protein is detected in highly purified mitochondria in high-throughput studies; phosphorylated; mutation affects fluid-phase endocytosis
YDR037W	7147	3357	1412	6570	3739	6776	17844	7458	5517	4420	12048	9072	6544	7723	5686	4040	2184	9659	YDR037W	KRS1,GCD5,lysine--tRNA ligase KRS1	Lysyl-tRNA synthetase
YDR038C	30	94	3	180	10	170	90	233	18	111	59	207	24	158	26	103	8	215	YDR038C	ENA5,putative Na(+)-exporting P-type ATPase ENA5	Protein with similarity to P-type ATPase sodium pumps; member of the Na+ efflux ATPase family
YDR039C	0	0	0	0	0	0	0	0	0	0	0	0	0	0	0	0	0	0	YDR039C	ENA2,Na(+)-exporting P-type ATPase ENA2	P-type ATPase sodium pump; involved in Na+ efflux to allow salt tolerance; likely not involved in Li+ efflux
YDR040C	48	43	13	65	23	71	162	52	36	48	109	65	48	61	40	45	25	63	YDR040C	ENA1,HOR6,Na(+)/Li(+)-exporting P-type ATPase ENA1,PMR2	P-type ATPase sodium pump; involved in Na+ and Li+ efflux to allow salt tolerance
YDR041W	498	838	61	928	302	1386	1101	1333	301	913	474	1193	496	1438	363	762	72	1125	YDR041W	RSM10,mitochondrial 37S ribosomal protein RSM10	Mitochondrial ribosomal protein of the small subunit; has similarity to E. coli S10 ribosomal protein; essential for viability, unlike most other mitoribosomal proteins
YDR042C	4	13	3	55	3	36	11	63	2	40	6	64	1	52	3	47	0	86	YDR042C		Putative protein of unknown function; expression is increased in ssu72-ts69 mutant
YDR043C	193	628	53	1139	120	1098	878	1607	176	552	406	1385	185	867	193	666	62	1299	YDR043C	NRG1,transcriptional regulator NRG1	Transcriptional repressor; recruits the Cyc8p-Tup1p complex to promoters; mediates glucose repression and negatively regulates a variety of processes including filamentous growth and alkaline pH response; activated in stochastic pulses of nuclear localization in response to low glucose
YDR044W	795	381	169	603	448	902	2155	560	515	505	940	533	1050	872	599	444	209	598	YDR044W	HEM13,coproporphyrinogen oxidase	Coproporphyrinogen III oxidase; an oxygen requiring enzyme that catalyzes the sixth step in the heme biosynthetic pathway; transcription is repressed by oxygen and heme (via Rox1p and Hap1p)
YDR045C	383	454	80	725	307	885	1226	941	266	428	659	784	381	851	248	430	146	857	YDR045C	RPC11,C11,DNA-directed RNA polymerase III core subunit RPC11	RNA polymerase III subunit C11; mediates pol III RNA cleavage activity and is important for termination of transcription; homologous to TFIIS
YDR046C	1161	1440	281	2349	664	3235	4231	3428	850	1703	2247	2881	1057	2296	850	1328	359	2751	YDR046C	BAP3,PAP1,amino acid transporter BAP3	Amino acid permease; involved in uptake of cysteine, leucine, isoleucine and valine; BAP3 has a paralog, BAP2, that arose from the whole genome duplication
YDR047W	689	1746	122	2235	462	3543	2358	3521	533	1602	1024	2769	656	2910	529	1463	193	2351	YDR047W	HEM12,HEM6,uroporphyrinogen decarboxylase HEM12	Uroporphyrinogen decarboxylase; catalyzes the fifth step in the heme biosynthetic pathway; localizes to both the cytoplasm and nucleus; a hem12 mutant has phenotypes similar to patients with porphyria cutanea tarda
YDR048C	0	4	0	8	1	10	0	14	1	2	1	7	0	2	0	1	0	5	YDR048C		Dubious open reading frame; unlikely to encode a functional protein, based on available experimental and comparative sequence data; partially overlaps ORF VMS1/YDR049W
YDR049W	389	464	62	741	229	827	1116	775	262	603	605	809	277	714	279	529	129	879	YDR049W	VMS1	Component of a Cdc48p-complex involved in protein quality control; exhibits cytosolic and ER-membrane localization, with Cdc48p, during normal growth, and contributes to ER-associated degradation (ERAD) of specific substrates at a step after their ubiquitination; forms a mitochondrially-associated complex with Cdc48p and Npl4p under oxidative stress that is required for ubiquitin-mediated mitocho…
YDR050C	49561	29548	9396	39446	28518	58508	113776	51361	41667	35037	80354	55837	61947	62801	48747	28076	16672	55131	YDR050C	TPI1,triose-phosphate isomerase TPI1	Triose phosphate isomerase, abundant glycolytic enzyme; mRNA half-life is regulated by iron availability; transcription is controlled by activators Reb1p, Gcr1p, and Rap1p through binding sites in the 5' non-coding region; inhibition of Tpi1p activity by PEP (phosphoenolpyruvate) stimulates redox metabolism in respiring cells; E104D mutation in human TPI causes a rare autosomal disease
YDR051C	437	799	88	1371	356	1602	1887	2187	310	856	806	1616	413	1482	376	767	115	1598	YDR051C	DET1,acid phosphatase DET1	Acid phosphatase; involved in the non-vesicular transport of sterols in both directions between the endoplasmic reticulum and plasma membrane; deletion confers sensitivity to nickel
YDR052C	344	482	51	897	197	682	1044	822	235	566	536	760	296	534	246	473	80	999	YDR052C	DBF4,DNA52,LSD7,protein serine/threonine kinase activating protein DBF4	Regulatory subunit of Cdc7p-Dbf4p kinase complex; required for Cdc7p kinase activity and initiation of DNA replication; phosphorylates the Mcm2-7 family of proteins; cell cycle regulated; relative distribution to the nucleus increases upon DNA replication stress
YDR053W	1	0	0	3	0	0	3	0	0	0	0	3	0	3	0	1	0	4	YDR053W		Putative protein of unknown function; open reading frame overlaps 5' end of essential DBF4 gene encoding the regulatory subunit of the Cdc7p-Dbf4p kinase complex
YDR054C	790	483	98	621	509	894	2045	587	539	742	1053	680	810	688	652	579	198	846	YDR054C	CDC34,DNA6,SCF E2 ubiquitin-protein ligase catalytic subunit CDC34,UBC3	Ubiquitin-conjugating enzyme (E2); catalytic subunit of SCF ubiquitin-protein ligase complex (together with Skp1p, Rbx1p, Cdc53p, and an F-box protein) that regulates cell cycle progression by targeting key substrates for degradation; protein abundance increases in response to DNA replication stress
YDR055W	1991	1855	493	3347	1412	6273	9245	3892	1681	3375	3812	3868	2600	4287	1568	2683	517	4059	YDR055W	PST1,HPF2	Cell wall protein that contains a putative GPI-attachment site; secreted by regenerating protoplasts; up-regulated by activation of the cell integrity pathway, as mediated by Rlm1p; upregulated by cell wall damage via disruption of FKS1; PST1 has a paralog, ECM33, that arose from the whole genome duplication
YDR056C	1031	881	181	1313	552	1668	3598	1876	681	838	1644	1376	877	1405	721	805	300	1385	YDR056C		Putative protein of unknown function; green fluorescent protein (GFP)-fusion protein localizes to the endoplasmic reticulum; YDR056C is not an essential protein
YDR057W	306	422	60	719	214	809	1072	1015	245	546	502	738	303	671	272	466	93	895	YDR057W	YOS9	ER quality-control lectin; integral subunit of the HRD ligase; participates in efficient ER retention of misfolded proteins by recognizing them and delivering them to Hrd1p; binds to glycans with terminal alpha-1,6 linked mannose on misfolded N-glycosylated proteins and participates in targeting proteins to ERAD; member of the OS-9 protein family
YDR058C	85	266	17	489	78	551	350	735	68	268	210	491	104	465	61	255	40	470	YDR058C	TGL2	Triacylglycerol lipase that is localized to the mitochondria; has lipolytic activity towards triacylglycerols and diacylglycerols when expressed in E. coli
YDR059C	165	160	50	282	118	258	736	419	138	170	381	385	233	209	139	147	59	404	YDR059C	UBC5,E2 ubiquitin-conjugating protein UBC5	Ubiquitin-conjugating enzyme; mediates selective degradation of short-lived, abnormal, or excess proteins, including histone H3; central component of the cellular stress response; expression is heat inducible; protein abundance increases in response to DNA replication stress; UBC5 has a paralog, UBC4, that arose from the whole genome duplication
YDR060W	1607	1059	300	2153	782	1998	4403	2698	1003	1436	2510	2330	1178	2157	1074	1241	386	2640	YDR060W	MAK21,NOC1	Constituent of 66S pre-ribosomal particles; required for large (60S) ribosomal subunit biogenesis; acts as part of a Mak21p-Noc2p-Rrp5p module that associates with nascent pre-rRNA during transcription and has a role in bigenesis of the large ribosomal subunit; involved in nuclear export of pre-ribosomes; required for maintenance of dsRNA virus; homolog of human CAATT-binding protein
YDR061W	416	780	69	996	292	1567	1201	1270	332	1007	638	1413	484	1604	363	857	105	1285	YDR061W		Protein with similarity to ABC transporter family members; lacks predicted membrane-spanning regions; transcriptionally activated by Yrm1p along with genes involved in multidrug resistance
YDR062W	1558	1133	336	1555	949	2315	4870	1671	1110	1385	2760	1844	1577	1789	1220	1267	415	2118	YDR062W	LCB2,SCS1,TSC1,serine C-palmitoyltransferase LCB2	Component of serine palmitoyltransferase; responsible along with Lcb1p for the first committed step in sphingolipid synthesis, which is the condensation of serine with palmitoyl-CoA to form 3-ketosphinganine
YDR063W	585	622	108	1097	457	1176	2083	1710	439	684	874	1341	634	1030	523	608	167	1291	YDR063W	AIM7,GMF,GMF1	Protein that interacts with Arp2/3 complex; interacts with Arp2/3 complex to stimulate actin filament debranching and inhibit actin nucleation; has similarity to Cof1p and also to human glia maturation factor (GMF); null mutant displays elevated mitochondrial genome loss
YDR064W	25446	14976	5013	23203	13946	34101	61285	28952	15705	16426	33740	26431	21098	28556	17701	13842	6131	25655	YDR064W	RPS13,RPS13B,RPS13C,S13,S15,S27a,YS15,ribosomal 40S subunit protein S13	Protein component of the small (40S) ribosomal subunit; homologous to mammalian ribosomal protein S13 and bacterial S15
YDR065W	73	176	12	274	52	302	246	238	59	224	95	263	65	190	39	197	10	379	YDR065W	RRG1	Protein of unknown function; required for vacuolar acidification and mitochondrial genome maintenance; the authentic, non-tagged protein is detected in highly purified mitochondria in high-throughput studies
YDR066C	69	216	8	252	61	337	162	375	44	210	78	363	78	403	36	204	15	339	YDR066C	RTR2	Protein of unknown function; exhibits genetic interactions with Rtr1p; green fluorescent protein (GFP)-fusion protein localizes to the cytoplasm; YDR066C is not an essential gene; relocalizes from nucleus to cytoplasmic foci upon DNA replication stress; RTR2 has a paralog, RTR1, that arose from the whole genome duplication
YDR067C	200	688	19	795	187	1213	537	1159	123	663	175	1055	210	1302	128	667	22	969	YDR067C	OCA6	Cytoplasmic protein required for replication of Brome mosaic virus; S. cerevisiae is a model system for studying positive-strand RNA virus replication; null mutation confers sensitivity to tunicamycin and DTT
YDR068W	471	836	81	999	341	1194	1221	1378	355	793	697	1022	463	1206	434	726	133	1213	YDR068W	DOS2	Protein of unknown function; green fluorescent protein (GFP)-fusion protein localizes to the cytoplasm
YDR069C	234	283	30	312	124	483	596	381	149	391	345	440	210	429	170	326	35	438	YDR069C	DOA4,DOS1,MUT4,NPI2,SSV7,UBP4	Ubiquitin hydrolase; deubiquitinates intralumenal vesicle (ILVs) cargo proteins; required for recycling ubiquitin from proteasome-bound ubiquitinated intermediates, acts at the late endosome/prevacuolar compartment to recover ubiquitin from ubiquitinated membrane proteins destined for the vacuole; DOA4 has a paralog, UBP5, that arose from the whole genome duplication
YDR070C	46	33	55	191	36	78	1362	407	49	65	251	117	149	83	83	52	52	149	YDR070C	FMP16	Protein of unknown function; may be involved in responding to conditions of stress; the authentic, non-tagged protein is detected in highly purified mitochondria in high-throughput studies; protein abundance increases in response to DNA replication stress
YDR071C	1796	1324	321	2165	1010	2297	5030	2698	1307	1663	2456	2475	1534	2017	1367	1354	365	2676	YDR071C	PAA1	Polyamine acetyltransferase; acetylates polyamines (e.g. putrescine, spermidine, spermine) and also aralkylamines (e.g. tryptamine, phenylethylamine); may be involved in transcription and/or DNA replication
YDR072C	572	1331	126	1881	337	2569	1743	2522	338	1612	810	2363	565	2336	350	1213	86	2136	YDR072C	IPT1,KTI6,MIC2,SYR4,inositolphosphotransferase	Inositolphosphotransferase; involved in synthesis of mannose-(inositol-P)2-ceramide (M(IP)2C), the most abundant sphingolipid; can mutate to resistance to the antifungals syringomycin E and DmAMP1 and to K. lactis zymocin
YDR073W	150	532	30	746	96	865	386	1018	60	550	118	712	102	603	77	426	32	696	YDR073W	SNF11	Subunit of the SWI/SNF chromatin remodeling complex; involved in transcriptional regulation; interacts with a highly conserved 40-residue sequence of Snf2p; relocates to the cytosol under hypoxic conditions
YDR074W	2505	3119	644	3061	1734	6109	16383	4383	1891	4657	5473	4292	2958	3511	2403	3163	907	4407	YDR074W	TPS2,HOG2,PFK3,trehalose-phosphatase TPS2	Phosphatase subunit of the trehalose-6-P synthase/phosphatase complex; involved in synthesis of the storage carbohydrate trehalose; expression is induced by stress conditions and repressed by the Ras-cAMP pathway; protein abundance increases in response to DNA replication stress
YDR075W	234	339	51	626	167	657	732	727	169	322	323	641	185	631	164	357	43	633	YDR075W	PPH3,phosphoprotein phosphatase PP4 catalytic subunit PPH3	Catalytic subunit of protein phosphatase PP4 complex; Pph3p and Psy2p form active complex, Psy4p may provide substrate specificity; regulates recovery from the DNA damage checkpoint, the gene conversion- and single-strand annealing-mediated pathways of meiotic double-strand break repair and efficient Non-Homologous End-Joining (NHEJ) pathway; involved in activation of Gln3p to alleviate nitrogen …
YDR076W	53	68	12	139	20	130	149	181	47	90	71	163	43	114	37	96	8	185	YDR076W	RAD55,putative DNA-dependent ATPase RAD55	Protein that stimulates strand exchange; stimulates strand exchange by stabilizing the binding of Rad51p to single-stranded DNA; involved in the recombinational repair of double-strand breaks in DNA during vegetative growth and meiosis; forms heterodimer with Rad57p
YDR077W	14234	7400	5770	13851	10480	15948	74849	18475	12832	12990	25425	14576	19121	10930	13670	8346	6022	16417	YDR077W	SED1	Major stress-induced structural GPI-cell wall glycoprotein; associates with translating ribosomes, possible role in mitochondrial genome maintenance; ORF contains two distinct variable minisatellites; SED1 has a paralog, SPI1, that arose from the whole genome duplication
YDR078C	39	206	4	358	47	454	113	530	28	228	58	366	41	368	43	170	8	352	YDR078C	SHU2	Component of Shu complex (aka PCSS complex); Shu complex also includes Psy3, Csm2, Shu1, and promotes error-free DNA repair, Shu complex mediates inhibition of Srs2p function; promotes formation of Rad51p filaments
YDR079C-A	193	185	32	370	113	340	570	459	95	188	258	377	154	289	110	180	50	439	YDR079C-A	TFB5,TFIIH complex subunit TFB5	Component of RNA polymerase II general transcription factor TFIIH; involved in transcription initiation and in nucleotide-excision repair; relocalizes to the cytosol in response to hypoxia; homolog of Chlamydomonas reinhardtii REX1-S protein involved in DNA repair
YDR079W	275	272	52	408	166	469	908	648	217	240	470	538	230	405	207	276	70	527	YDR079W	PET100	Chaperone that facilitates the assembly of cytochrome c oxidase; integral to the mitochondrial inner membrane; interacts with a subcomplex of subunits VII, VIIa, and VIII (Cox7p, Cox9p, and Cox8p) but not with the holoenzyme
YDR080W	355	349	59	453	198	535	1094	643	255	478	632	630	331	530	233	398	104	670	YDR080W	VPS41,CVT8,FET2,SVL2,VAM2,VPL20	Subunit of the HOPS endocytic tethering complex; vacuole membrane protein that functions as a Rab GTPase effector, interacting specifically with the GTP-bound conformation of Ypt7p, facilitating tethering, docking and promoting membrane fusion events at the late endosome and vacuole; required for both membrane and protein trafficking; Yck3p-mediated phosphorylation regulates the organization of v…
YDR081C	340	522	65	955	230	881	1078	1055	233	596	525	883	368	749	273	588	68	1024	YDR081C	PDC2	Transcription factor for thiamine-regulated genes; required for expression of the two isoforms of pyruvate decarboxylase (PDC1 and PDC5) along with thiamine biosynthetic genes; binds a DNA sequence in the PDC5 promoter; mutant fails to grow on 2% glucose and thus is scored as inviable under standard conditions
YDR082W	55	482	10	592	43	919	167	643	21	533	73	695	38	699	17	439	16	732	YDR082W	STN1	Telomere end-binding and capping protein; plays a key role with Pol12p in linking telomerase action with completion of lagging strand synthesis, and in a regulatory step required for telomere capping; similar to human Stn1
YDR083W	503	520	141	1144	248	877	1687	1650	371	457	987	1344	299	1083	304	523	169	1234	YDR083W	RRP8	Nucleolar S-adenosylmethionine-dependent rRNA methyltransferase; methylates adenine (m1A) of the large subunit (LSU) rRNA at position 645; involved in pre-rRNA cleavage at site A2; mutation is synthetically lethal with a gar1 mutation; deletion disrupts telomere maintenance by influencing the expression of neighboring gene STN1
YDR084C	506	371	85	576	259	782	1520	749	328	455	696	635	446	600	346	398	84	667	YDR084C	TVP23	Integral membrane protein; localized to late Golgi vesicles along with the v-SNARE Tlg2p; green fluorescent protein (GFP)-fusion protein localizes to the cytoplasm in a punctate pattern
YDR085C	79	153	21	273	54	328	485	443	62	185	202	346	86	271	75	165	38	358	YDR085C	AFR1	Protein required for pheromone-induced projection (shmoo) formation; regulates septin architecture during mating; has an RVXF motif that mediates targeting of Glc7p to mating projections; interacts with Cdc12p; AFR1 has a paralog, YER158C, that arose from the whole genome duplication
YDR086C	2104	1374	370	2359	1457	2380	6720	3038	1723	1637	3688	2865	2154	2195	1875	1359	613	3075	YDR086C	SSS1,translocon subunit SSS1	Subunit of the Sec61p translocation complex (Sec61p-Sss1p-Sbh1p); this complex forms a channel for passage of secretory proteins through the endoplasmic reticulum membrane, and of the Ssh1p complex (Ssh1p-Sbh2p-Sss1p); interacts with Ost4p and Wbp1p
YDR087C	641	726	157	1723	381	1291	2480	2131	377	750	1221	1828	450	1545	379	663	280	1799	YDR087C	RRP1	Essential evolutionarily conserved nucleolar protein; necessary for biogenesis of 60S ribosomal subunits and for processing of pre-rRNAs to mature rRNA; associated with several distinct 66S pre-ribosomal particles
YDR088C	222	298	42	452	108	417	679	605	158	348	343	375	175	406	196	290	70	530	YDR088C	SLU7,SLT17	RNA splicing factor; required for ATP-independent portion of 2nd catalytic step of spliceosomal RNA splicing; interacts with Prp18p; contains zinc knuckle domain
YDR089W	1228	1270	94	700	754	2600	1463	822	587	1321	633	1154	908	2435	834	1443	95	912	YDR089W		Protein of unknown function; deletion confers resistance to nickel; contains an SPX domain, which is found in proteins involved in phosphate homeostasis; relocalizes from vacuole to cytoplasm upon DNA replication stress
YDR090C	217	247	39	361	156	604	673	353	161	316	355	455	223	440	164	274	41	461	YDR090C		Putative protein of unknown function
YDR091C	5115	1355	727	1500	2693	2899	14066	1631	1513	1279	3169	1475	1667	1682	1346	1201	432	1534	YDR091C	RLI1	Essential Fe-S protein; required for ribosome biogenesis, translation initiation/termination; facilitates binding of multifactor complex (MFC) of initiation factors to small ribosomal subunit; Dom34-Hbs1 complex and Rli1p work in dissociating inactive ribosomes, thereby facilitating translation restart; forms complex with Lto1p and Yae1p; dependency on ROS-labile FeS clusters, activity in nuclear…
YDR092W	971	714	170	1094	637	1265	2347	1766	546	841	1111	1421	903	1194	652	685	191	1413	YDR092W	UBC13,E2 ubiquitin-conjugating protein UBC13	E2 ubiquitin-conjugating enzyme; involved in the error-free DNA postreplication repair pathway; interacts with Mms2p to assemble ubiquitin chains at the Ub Lys-63 residue; DNA damage triggers redistribution from the cytoplasm to the nucleus
YDR093W	947	677	173	758	541	1363	2315	944	669	776	1195	936	878	1110	721	714	226	1012	YDR093W	DNF2,aminophospholipid-translocating P4-type ATPase DNF2	Aminophospholipid translocase (flippase); type 4 P-type ATPase; involved in phospholipid translocation, contributing to endocytosis, protein transport, and cellular polarization; localizes primarily to the plasma membrane; localizes to the shmoo tip where it has a redundant role in the cellular response to mating pheromone; DNF2 has a paralog, DNF1, that arose from the whole genome duplication
YDR094W	1	48	0	135	1	96	4	246	0	45	1	144	1	115	1	37	0	102	YDR094W		Dubious open reading frame; unlikely to encode a functional protein, based on available experimental and comparative sequence data; partially overlaps verified ORF DNF2/YDR093W
YDR095C	0	1	0	3	0	2	0	2	0	1	0	2	0	0	0	0	0	0	YDR095C		Dubious open reading frame; unlikely to encode a functional protein, based on available experimental and comparative sequence data
YDR096W	503	430	85	542	297	614	1673	702	323	602	612	499	376	370	353	389	99	544	YDR096W	GIS1,histone demethylase GIS1	Histone demethylase and transcription factor; regulates genes during nutrient limitation; activity modulated by proteasome-mediated proteolysis; has JmjC and JmjN domain in N-terminus that interact, promoting stability and proper transcriptional activity; contains two transactivating domains downstream of Jmj domains and a C-terminal DNA binding domain; relocalizes to the cytosol in response to h…
YDR097C	710	537	166	919	344	828	2210	1199	486	549	1242	1106	602	925	463	542	237	1200	YDR097C	MSH6,PMS3,PMS6,mismatch repair ATPase MSH6	Protein required for mismatch repair in mitosis and meiosis; forms a complex with Msh2p to repair both single-base & insertion-deletion mispairs; also involved in interstrand cross-link repair; potentially phosphorylated by Cdc28p
YDR098C	1878	1071	398	1826	1017	2134	5763	2576	1243	1215	2834	2437	1244	1773	1227	997	592	2323	YDR098C	GRX3,monothiol glutaredoxin GRX3	Glutathione-dependent oxidoreductase; hydroperoxide and superoxide-radical responsive; monothiol glutaredoxin subfamily member along with Grx4p and Grx5p; protects cells from oxidative damage; with Grx4p, binds to Aft1p in iron-replete conditions, promoting its dissociation from promoters; evidence exists indicating that the translation start site is not Met1 as currently annotated, but rather Me…
YDR098C-A	0	0	0	0	0	0	0	0	0	0	0	0	0	0	0	0	0	0	YDR098C-A	gag protein	Retrotransposon TYA Gag gene co-transcribed with TYB Pol; translated as TYA or TYA-TYB polyprotein; Gag is a nucleocapsid protein that is the structural constituent of virus-like particles (VLPs); similar to retroviral Gag
YDR098C-B	3	12	0	10	2	11	4	15	3	10	0	24	0	19	0	5	0	19	YDR098C-B	gag-pol fusion protein	Retrotransposon TYA Gag and TYB Pol genes; transcribed/translated as one unit; polyprotein is processed to make a nucleocapsid-like protein (Gag), reverse transcriptase (RT), protease (PR), and integrase (IN); similar to retroviral genes
YDR099W	5137	1436	951	2085	2854	2312	15045	2081	3756	1967	7630	1996	4876	1477	4161	1476	1229	2740	YDR099W	BMH2,14-3-3 family protein BMH2,SCD3	14-3-3 protein, minor isoform; controls proteome at post-transcriptional level, binds proteins and DNA, involved in regulation of many processes including exocytosis, vesicle transport, Ras/MAPK signaling, and rapamycin-sensitive signaling; protein increases in abundance and relative distribution to the nucleus increases upon DNA replication stress; abundance relative to Bmh1p increases during sp…
YDR100W	877	628	137	959	544	1450	2808	1358	408	662	779	990	551	874	463	592	77	925	YDR100W	TVP15	Integral membrane protein; localized to late Golgi vesicles along with the v-SNARE Tlg2p
YDR101C	992	758	228	1767	403	1754	2873	2057	627	872	1657	2060	683	1803	552	901	237	2147	YDR101C	ARX1	Nuclear export factor for the ribosomal pre-60S subunit; shuttling factor which directly binds FG rich nucleoporins and facilities translocation through the nuclear pore complex; interacts directly with Alb1p; responsible for Tif6p recycling defects in the absence of Rei1; associated with the ribosomal export complex
YDR102C	2	5	0	8	2	9	5	14	2	4	0	11	3	7	1	10	1	6	YDR102C		Dubious open reading frame; unlikely to encode a functional protein, based on available experimental and comparative sequence data; homozygous diploid deletion strain exhibits high budding index
YDR103W	416	755	64	1277	213	1393	1190	1698	241	878	556	1397	333	1281	282	793	84	1404	YDR103W	STE5,HMD3,NUL3	Pheromone-responsive MAPK scaffold protein; couples activation of the G-protein-coupled pheromone receptor to MAPK activation; intramolecular interaction of PH and VWA domains blocks activation of assembled signaling cascade components (Ste11p, Ste7p and Fus3p) under basal conditions; Gbeta-gamma (Ste4p-Ste18p)-dependent docking at the plasma membrane and binding of PI(4,5)P2 by the PH domain rel…
YDR104C	109	234	18	399	77	456	419	579	65	286	212	525	115	413	71	240	25	538	YDR104C	SPO71	Meiosis-specific protein required for spore wall formation; localizes to prospore membrane (PSM) and is required for PSM closure during sporulation; mediates PSM size; interacts with Spo1p and Vps13p and recruits Vps13p to the PSM during sporulation; mutants exhibit reduction in PSM PtdIns-phosphate pools; dispensable for both nuclear divisions during meiosis; contains two PH domains
YDR105C	353	611	72	823	245	1227	1301	1127	324	655	644	1064	408	1049	314	640	92	956	YDR105C	TMS1	Vacuolar membrane protein of unknown function; is conserved in mammals; predicted to contain eleven transmembrane helices; interacts with Pdr5p, a protein involved in multidrug resistance
YDR106W	26	51	4	70	16	60	99	89	16	56	31	83	22	76	17	44	3	89	YDR106W	ARP10	Component of the dynactin complex; localized to the pointed end of the Arp1p filament; may regulate membrane association of the complex
YDR107C	358	326	63	470	226	794	1300	505	308	492	695	569	347	558	308	354	110	562	YDR107C	TMN2	Protein with a role in cellular adhesion and filamentous growth; similar to Tmn3p; member of the evolutionarily conserved Transmembrane Nine family of proteins with nine membrane-spanning segments; TMN2 has a paralog, EMP70, that arose from the whole genome duplication
YDR108W	164	404	40	579	107	861	569	757	112	544	259	740	158	694	153	468	43	679	YDR108W	TRS85,GSG1,MUM1	Component of transport protein particle (TRAPP) complex III; TRAPPIII is a multimeric guanine nucleotide-exchange factor for the GTPase Ypt1p, regulating endosome-Golgi traffic and required for membrane expansion during autophagy and the CVT pathway; directs Ypt1p to the PAS; late post-replication meiotic role
YDR109C	128	443	48	597	111	767	688	749	104	496	307	767	147	644	118	471	64	764	YDR109C	putative phosphotransferase	Putative kinase
YDR110W	272	312	60	635	176	604	824	688	188	384	420	700	242	577	164	335	57	812	YDR110W	FOB1,HRM1,replication fork barrier binding protein FOB1	Nucleolar protein that binds the rDNA replication fork barrier site; required for replication fork blocking, recombinational hotspot activity, condensin recruitment to replication fork barrier (RFB), and rDNA repeat segregation; related to retroviral integrases
YDR111C	215	333	80	901	161	718	1345	1026	179	464	569	1064	201	597	142	377	94	1028	YDR111C	ALT2,alanine transaminase ALT2	Catalytically inactive alanine transaminase; expression is repressed in the presence of alanine and repression is mediated by Nrg1p; ALT2 has a paralog, ALT1, that arose from the whole genome duplication
YDR112W	0	3	1	1	2	2	6	4	3	2	5	7	8	3	3	7	5	0	YDR112W	IRC2	Dubious open reading frame; unlikely to encode a functional protein, based on available experimental and comparative sequence data; partially overlaps ALT2/YDR111C; null mutant displays increased levels of spontaneous Rad52p foci
YDR113C	392	427	55	669	183	639	1024	868	217	434	403	631	294	544	279	381	81	736	YDR113C	PDS1,securin	Securin; inhibits anaphase by binding separin Esp1p; blocks cyclin destruction and mitotic exit, essential for meiotic progression and mitotic cell cycle arrest; localization is cell-cycle dependent and regulated by Cdc28p phosphorylation
YDR114C	0	6	0	13	0	13	0	37	0	11	0	19	1	12	0	10	0	18	YDR114C		Putative protein of unknown function; deletion mutant exhibits poor growth at elevated pH and calcium
YDR115W	379	367	60	567	229	767	1140	705	314	530	654	683	525	708	316	400	78	675	YDR115W	putative mitochondrial 54S ribosomal protein	Putative mitochondrial ribosomal protein of the large subunit; similar to E. coli L34 ribosomal protein; required for respiratory growth, as are most mitochondrial ribosomal proteins; protein increases in abundance and relocalizes to the plasma membrane upon DNA replication stress
YDR116C	485	557	70	724	253	927	1018	860	340	694	552	988	550	947	409	566	86	818	YDR116C	MRPL1,mitochondrial 54S ribosomal protein MRPL1	Mitochondrial ribosomal protein of the large subunit
YDR117C	605	533	142	827	4	7	6	5	1	2	2	0	529	783	436	545	133	978	YDR117C	TMA64,RBF64	Protein of unknown function that associates with ribosomes; has a putative RNA binding domain; in mammals the corresponding protein, eIF2D, has been shown to possess translation initiation factor activity
YDR118W	146	265	28	372	13	507	83	542	23	360	35	512	117	413	102	298	19	492	YDR118W	APC4,anaphase promoting complex subunit 4	Subunit of the Anaphase-Promoting Complex/Cyclosome (APC/C); APC/C is a ubiquitin-protein ligase required for degradation of anaphase inhibitors, including mitotic cyclins, during the metaphase/anaphase transition; component of the platform domain of the APC/C, based on structural analysis; relative distribution to the nucleus increases upon DNA replication stress
YDR118W-A	2	16	0	27	0	17	0	72	0	14	0	35	1	24	0	5	0	26	YDR118W-A		Dubious open reading frame; unlikely to encode a functional protein, based on available experimental and comparative sequence data; identified using a combination of expression profiling and mass spectrometry
YDR119W	1568	1383	266	1693	967	3175	4828	2707	1051	1762	2059	2529	1150	2711	1004	1454	336	2037	YDR119W	VBA4	Protein of unknown function; proposed role as a basic amino acid permease based on phylogeny; GFP-fusion protein localizes to vacuolar membrane; physical interaction with Atg27p suggests a possible role in autophagy; non-essential gene
YDR119W-A	59	46	19	70	56	162	387	116	54	47	88	53	87	109	78	70	24	57	YDR119W-A	COX26	Putative protein of unknown function; copurifies with respiratory chain supercomplexes composed of Complex III (ubiquinol-cytochrome c reductase) and Complex IV (cytochrome c oxidase)
YDR120C	792	601	179	1353	417	1132	2564	1388	541	819	1281	1374	633	1092	510	735	272	1660	YDR120C	TRM1	tRNA methyltransferase; two forms of protein are made by alternative translation starts; localizes to both nucleus and mitochondrion to produce modified base N2,N2-dimethylguanosine in tRNAs in both compartments; nuclear Trm1p is evenly distributed around inner membrane in WT, but mislocalizes as puncta near ER-nucleus junctions in spindle pole body (SPB) mutants; both Trm1p inner nuclear membran…
YDR121W	262	405	79	852	180	738	1016	1220	194	407	497	980	296	853	233	405	111	1001	YDR121W	DPB4	Subunit of DNA pol epsilon and of ISW2 chromatin accessibility complex; involved in both chromosomal DNA replication and inheritance of telomeric silencing; stabilizes the interaction of Pol epsilon with primer-template DNA, positively affecting the processivity of the polymerase and exonuclease activities of Pol epsilon; interacts with extranucleosomal DNA and acts as anchor point for ISW2 compl…
YDR122W	858	840	207	1384	544	1574	3066	1825	617	1072	1413	1541	830	1154	611	868	297	1600	YDR122W	KIN1,serine/threonine protein kinase KIN1	Serine/threonine protein kinase involved in regulation of exocytosis; localizes to the cytoplasmic face of the plasma membrane; KIN1 has a paralog, KIN2, that arose from the whole genome duplication
YDR123C	89	153	29	403	69	283	409	323	65	238	186	408	110	205	67	170	41	574	YDR123C	INO2,DIE1,SCS1	Transcription factor; component of the heteromeric Ino2p/Ino4p basic helix-loop-helix transcription activator that binds inositol/choline-responsive elements (ICREs), required for derepression of phospholipid biosynthetic genes in response to inositol depletion; involved in diauxic shift
YDR124W	1	54	4	146	0	75	28	180	1	44	27	198	4	67	4	53	9	199	YDR124W		Putative protein of unknown function; non-essential gene; expression is strongly induced by alpha factor
YDR125C	46	87	8	140	36	154	190	214	26	148	56	175	43	118	33	87	11	180	YDR125C	ECM18,alpha/beta hydrolase family protein	Protein of unknown function; ECM18 has a paralog, ICT1, that arose from the whole genome duplication
[truncated: 5,897 more rows]
